# Supplementary material for: Cell cycle population effects in perturbation studies
Source: Mol Syst Biol. 2014 Jul 1;10(6):732. doi: 10.15252/msb.20145172 (PMC4265054; doi:10.15252/msb.20145172)
Supplement: Supplementary file 10 — Supplementary Dataset S1 [file msb0010-0732-sd10.zip]

Archive with 10 entries (6 files):
- msb145172-sup-0010-DatasetS1/
- msb145172-sup-0010-DatasetS1/dataset 1/
- msb145172-sup-0010-DatasetS1/dataset 1/.DS_Store
- msb145172-sup-0010-DatasetS1/dataset 1/data set 1.txt
- msb145172-sup-0010-DatasetS1/dataset 1/README
- msb145172-sup-0010-DatasetS1/__MACOSX/
- msb145172-sup-0010-DatasetS1/__MACOSX/dataset 1/
- msb145172-sup-0010-DatasetS1/__MACOSX/dataset 1/._.DS_Store
- msb145172-sup-0010-DatasetS1/__MACOSX/dataset 1/._data set 1.txt
- msb145172-sup-0010-DatasetS1/__MACOSX/dataset 1/._README
