# Supplementary material for: Cell cycle population effects in perturbation studies
Source: Mol Syst Biol. 2014 Jul 1;10(6):732. doi: 10.15252/msb.20145172 (PMC4265054; doi:10.15252/msb.20145172)
Supplement: Supplementary file 10 — Supplementary Dataset S1 [file msb0010-0732-sd10.zip › msb145172-sup-0010-DatasetS1/dataset 1/README]

Supplementary_data1.txt - The first SVD mode of the gene expression changes of 1484 S. cerevisiae gene deletion mutants. This data is shown in Figure 1B, and is the original data (Figure 1A) projected onto the first principal component axis. 

Rows are transcripts, named by their systematic name, columns are gene deletion mutants, named by the common name of the gene that was deleted. 

Values are M values, that is, the log2(deletion mutant / wild type).
