# Supplementary material for: Cell cycle population effects in perturbation studies
Source: Mol Syst Biol. 2014 Jul 1;10(6):732. doi: 10.15252/msb.20145172 (PMC4265054; doi:10.15252/msb.20145172)
Supplement: Supplementary file 11 — Supplementary Dataset S2 [file msb0010-0732-sd11.zip]

Archive with 8 entries (4 files):
- msb145172-sup-0011-DatasetS2/
- msb145172-sup-0011-DatasetS2/dataset 2/
- msb145172-sup-0011-DatasetS2/dataset 2/data set 2.txt
- msb145172-sup-0011-DatasetS2/dataset 2/README
- msb145172-sup-0011-DatasetS2/__MACOSX/
- msb145172-sup-0011-DatasetS2/__MACOSX/dataset 2/
- msb145172-sup-0011-DatasetS2/__MACOSX/dataset 2/._data set 2.txt
- msb145172-sup-0011-DatasetS2/__MACOSX/dataset 2/._README
