# Supplementary material for: Cell cycle population effects in perturbation studies
Source: Mol Syst Biol. 2014 Jul 1;10(6):732. doi: 10.15252/msb.20145172 (PMC4265054; doi:10.15252/msb.20145172)
Supplement: Supplementary file 11 — Supplementary Dataset S2 [file msb0010-0732-sd11.zip › msb145172-sup-0011-DatasetS2/dataset 2/data set 2.txt]

#This file contains the relative doubling times for the 1312 deletion strains for which the doubling time was determined
	commonName	log2relT	similarity
YAL009W	SPO7	0.1179257	-0.2609419
YAL011W	SWC3	0.1267123	-2.212755
YAL013W	DEP1	0.2180447	6.6935876
YAL015C	NTG1	0.1321205	-2.0398754
YAL017W	PSK1	0.037	1.7271221
YAL019W	FUN30	0.0390341	-1.0770977
YAL021C	CCR4	0.1658972	20.7432754
YAL024C	LTE1	0.1265548	-0.4078351
YAL039C	CYC3	0.1595098	1.5755218
YAL040C	CLN3	-0.0482305	3.0773863
YAL044W-A	YAL044W-A	0.0646185	1.6697138
YAL046C	AIM1	0.0767754	1.8108076
YAL051W	OAF1	-0.0496801	1.847429
YAL053W	FLC2	0.0949969	2.028374
YAL054C	ACS1	-0.0147779	0.1107278
YAL055W	PEX22	0.0187366	-1.0302321
YAL059W	ECM1	0.1355976	1.3092666
YAR002W	NUP60	0.2456229	12.2754263
YAR003W	SWD1	0.0192362	-1.3582669
YAR018C	KIN3	0.1271	3.4977542
YAR035W	YAT1	-0.0167332	-1.3413844
YAR042W	SWH1	-0.06	-0.5062579
YBL002W	HTB2	-0.0588829	1.5090906
YBL003C	HTA2	0.0578045	4.8963446
YBL005W	PDR3	-0.0544622	-2.8038637
YBL006C	LDB7	-0.0197477	-1.9275274
YBL007C	SLA1	0.4515932	11.0228278
YBL008W	HIR1	-0.0443397	-0.6152314
YBL009W	ALK2	0.0156	-2.6215311
YBL010C	YBL010C	0.0304775	-0.443524
YBL016W	FUS3	0.2685	-1.0768363
YBL019W	APN2	0.0739596	1.9465361
YBL021C	HAP3	-0.1077036	1.2016987
YBL024W	NCL1	0.1061165	-0.4373828
YBL028C	YBL028C	-0.0126059	0.8505827
YBL039C	URA7	0.1834106	3.4606092
YBL047C	EDE1	0.1366049	6.1801944
YBL051C	PIN4	0.110619	-0.9644959
YBL052C	SAS3	-0.012	-1.4564134
YBL054W	TOD6	0.0213165	-1.9050171
YBL055C	YBL055C	-0.004319	2.9142944
YBL056W	PTC3	-0.0408	2.7296193
YBL057C	PTH2	-0.0191723	1.5488632
YBL063W	KIP1	-0.0608407	0.6148827
YBL066C	SEF1	-0.0314352	0.7000459
YBL067C	UBP13	-0.0045155	-0.8249881
YBL079W	NUP170	0.6044644	6.8309037
YBL080C	PET112	0.0185662	-1.649976
YBL088C	TEL1	0.0025	2.4979213
YBL103C	RTG3	0.3162594	0.413015
YBR009C	HHF1	0.069137	1.9749571
YBR010W	HHT1	0.0541914	-0.0580736
YBR028C	YPK3	0.0032	-5.2842775
YBR033W	EDS1	-0.0080293	-0.9680611
YBR034C	HMT1	0.0037249	0.0989368
YBR057C	MUM2	0.0869309	-1.1603787
YBR058C	UBP14	0.0574503	0.9576637
YBR059C	AKL1	0.0498	2.0147256
YBR062C	YBR062C	0.034	-2.3620911
YBR065C	ECM2	-0.0045909	-0.8885652
YBR066C	NRG2	0	2.2464547
YBR073W	RDH54	0.0791055	0.2792021
YBR081C	SPT7	0.6787871	2.353586
YBR082C	UBC4	0.2304522	9.5684414
YBR083W	TEC1	0.2584545	2.5936097
YBR089C-A	NHP6B	0.042717	-0.0090999
YBR095C	RXT2	0.3318175	5.0025747
YBR097W	VPS15	0.5753	25.2233536
YBR098W	MMS4	0.0681761	3.559149
YBR103W	SIF2	0.0901978	1.4611866
YBR105C	VID24	-0.031413	2.6252371
YBR107C	IML3	0.0426672	-0.4066834
YBR112C	CYC8	1.04	40.8206039
YBR114W	RAD16	0.0982441	-5.191118
YBR125C	PTC4	-0.0284	-2.7296257
YBR141C	YBR141C	-0.0174704	-1.426566
YBR150C	TBS1	-0.0311112	2.1892483
YBR165W	UBS1	0.0561828	0.9040868
YBR175W	SWD3	0.1602098	0.6021715
YBR182C	SMP1	0.0550469	-2.03872
YBR186W	PCH2	0.0809239	0.7870435
YBR188C	NTC20	0.1392636	-0.8162827
YBR195C	MSI1	-0.1030935	0.6341098
YBR212W	NGR1	-0.0594126	-0.7755589
YBR215W	HPC2	0.0035265	3.0905708
YBR218C	PYC2	-0.0562107	-1.0267748
YBR225W	YBR225W	0.0138657	-3.2551122
YBR228W	SLX1	-0.0206155	1.4283514
YBR231C	SWC5	0.2164522	3.0936169
YBR233W	PBP2	0.0019237	0.3733716
YBR239C	ERT1	0.0814102	-0.9732816
YBR240C	THI2	0.1148402	-2.1580167
YBR245C	ISW1	0.102	7.4936148
YBR258C	SHG1	0.1060906	-0.0852074
YBR271W	EFM2	0.0289465	-0.534737
YBR272C	HSM3	0.1006424	-0.4470911
YBR274W	CHK1	0.0942	-7.9982077
YBR275C	RIF1	0.0273405	-0.1038337
YBR276C	PPS1	-0.0208	-2.1603345
YBR278W	DPB3	0.0268333	6.2192908
YBR279W	PAF1	0.8042719	12.7977359
YBR280C	SAF1	0.0198312	3.5189983
YBR285W	YBR285W	0.0073598	-8.7558495
YBR289W	SNF5	0.694106	6.2183248
YBR297W	MAL33	0.0778361	-1.3634607
YCL010C	SGF29	0.2623499	4.8623844
YCL011C	GBP2	0.075	2.1827472
YCL016C	DCC1	0.1735871	9.9656474
YCL024W	KCC4	0.0107	-3.8319821
YCL029C	BIK1	0.1328256	1.4857223
YCL032W	STE50	-0.0341372	3.1577256
YCL037C	SRO9	0.3711937	8.8669518
YCL055W	KAR4	0.1408233	-0.4954783
YCL061C	MRC1	0.1624341	7.0684057
YCR008W	SAT4	0.0304	-3.2803112
YCR014C	POL4	0.0097876	-0.0421934
YCR016W	YCR016W	0.0016364	-2.8183189
YCR020C-A	MAK31	0.0066646	0.3649397
YCR020W-B	HTL1	0.1955562	6.5308823
YCR028C-A	RIM1	0.2093252	19.0703569
YCR033W	SNT1	0.1141061	1.7688325
YCR065W	HCM1	0.0216557	-0.7221639
YCR066W	RAD18	-0.0144031	12.2780273
YCR073C	SSK22	-0.0246	-3.3910884
YCR077C	PAT1	0.249	9.8028255
YCR081W	SRB8	0.5030847	22.1652458
YCR084C	TUP1	0.2012292	30.3324307
YCR086W	CSM1	0.3187808	11.7642545
YCR087C-A	YCR087C-A	0.0525514	0.6117648
YCR091W	KIN82	0.0347	-1.9654039
YCR092C	MSH3	-0.100607	1.1626849
YCR095C	OCA4	0.1217885	4.3178302
YCR106W	RDS1	0.091722	-2.8272211
YDL002C	NHP10	0.2221836	6.8169993
YDL005C	MED2	0.4127162	7.128115
YDL006W	PTC1	0.7737	21.4051048
YDL013W	SLX5	0.929492	26.8346322
YDL019C	OSH2	0.035867	-0.1526803
YDL020C	RPN4	0.1604647	3.4496467
YDL025C	RTK1	0.0038	-1.0432791
YDL036C	PUS9	-0.0214027	-1.7257619
YDL042C	SIR2	-0.012	-0.5603062
YDL047W	SIT4	0.6165	1.1767866
YDL048C	STP4	-0.1818013	2.1133648
YDL051W	LHP1	-0.0276175	-2.348595
YDL056W	MBP1	-0.0427939	1.4522687
YDL059C	RAD59	-0.0816913	0.2451413
YDL070W	BDF2	0.1021761	1.2620113
YDL074C	BRE1	0.135718	7.439075
YDL076C	RXT3	0.134349	3.4136599
YDL079C	MRK1	0.048	2.6387595
YDL080C	THI3	0.0339063	-1.3260855
YDL088C	ASM4	0.0320122	1.2516771
YDL089W	NUR1	0.0045583	0.0902302
YDL091C	UBX3	0.0049323	-1.4778238
YDL101C	DUN1	0.337	9.2556807
YDL104C	QRI7	0.1039701	1.4725353
YDL106C	PHO2	0.0660486	-3.1226837
YDL122W	UBP1	-0.0699343	0.4959143
YDL127W	PCL2	0.0681704	-1.1434664
YDL134C	PPH21	-0.0028	3.5176115
YDL135C	RDI1	-0.0289317	-2.6865152
YDL155W	CLB3	-0.0030535	0.7633622
YDL159W	STE7	-0.0386	1.9611525
YDL160C	DHH1	0.341	13.2408651
YDL167C	NRP1	0.0498799	1.7622592
YDL170W	UGA3	0.0807525	1.5369401
YDL171C	GLT1	0.0233703	1.0685527
YDL175C	AIR2	0.0482552	1.8954069
YDL179W	PCL9	-0.0443753	0.5780764
YDL188C	PPH22	0.0106	5.5050817
YDL190C	UFD2	0.1259089	5.4984565
YDL194W	SNF3	0.0093379	0.1766846
YDL197C	ASF2	-0.0856665	3.2668035
YDL200C	MGT1	0.0437924	3.0141091
YDL214C	PRR2	0.0211	-2.082501
YDL216C	RRI1	0.0574023	1.48767
YDL230W	PTP1	-0.0099	-2.7149297
YDL236W	PHO13	0.0547844	-0.7457048
YDR004W	RAD57	0.1894184	10.1714639
YDR005C	MAF1	0.0233829	2.4520563
YDR006C	SOK1	-0.0048494	-3.4921953
YDR009W	GAL3	0.0710955	3.1397322
YDR026C	NSI1	-0.0084044	0.3237306
YDR033W	MRH1	-0.0046765	-1.095839
YDR034C	LYS14	0.1918109	0.9597518
YDR035W	ARO3	-0.0303234	1.7489174
YDR043C	NRG1	0.0346461	0.6843142
YDR049W	VMS1	0.2378934	3.8641601
YDR057W	YOS9	-0.0460964	1.6174015
YDR059C	UBC5	-0.0143078	-0.0673298
YDR063W	AIM7	0.02	-1.0737154
YDR066C	RTR2	-0.1252149	-1.2657678
YDR067C	OCA6	0.0843118	2.7203746
YDR073W	SNF11	-0.0063432	-4.2079912
YDR074W	TPS2	0.0142607	-10.8859666
YDR075W	PPH3	0.0107	-4.1651734
YDR076W	RAD55	0.1669775	4.1744048
YDR079C-A	TFB5	0.2320758	12.350094
YDR083W	RRP8	0.2890396	3.0099643
YDR096W	GIS1	0.1329739	-5.3826341
YDR097C	MSH6	0	1.9984611
YDR098C	GRX3	0.0414334	-0.3152906
YDR099W	BMH2	-0.0186157	-4.0730645
YDR101C	ARX1	0.2929263	7.9642508
YDR103W	STE5	-0.0274807	-3.6733348
YDR110W	FOB1	0.0212009	-0.6074262
YDR117C	TMA64	0.074579	1.105615
YDR121W	DPB4	0.0757359	3.0922107
YDR122W	KIN1	0.0116	-1.2267552
YDR123C	INO2	0.6260667	27.5024412
YDR130C	FIN1	0.0129265	-2.2768132
YDR131C	YDR131C	0.0345277	-3.0349244
YDR137W	RGP1	0.3581684	24.1138577
YDR143C	SAN1	0.029344	-3.6300827
YDR146C	SWI5	-0.0465986	1.3849906
YDR147W	EKI1	-0.0332	1.356401
YDR151C	CTH1	0.0583408	-1.1649322
YDR155C	CPR1	0.0594757	2.214389
YDR156W	RPA14	0.1406928	-3.7951935
YDR159W	SAC3	0.3024783	12.5594029
YDR162C	NBP2	0.197	7.761464
YDR163W	CWC15	0.0727575	1.1525352
YDR169C	STB3	-0.0345668	0.6778613
YDR173C	ARG82	0.4340765	1.9947239
YDR174W	HMO1	0.8765762	1.0257744
YDR176W	NGG1	0.6548646	12.2896401
YDR179C	CSN9	0	3.4218381
YDR181C	SAS4	-0.1088365	5.4846312
YDR191W	HST4	0.1115745	-0.8077177
YDR192C	NUP42	0.0790079	3.5045133
YDR206W	EBS1	0.0701185	2.0638698
YDR213W	UPC2	-0.0140086	-2.8872221
YDR216W	ADR1	0.0502732	-2.5428738
YDR217C	RAD9	0.1603145	0.9025618
YDR219C	MFB1	0.1075799	3.3039698
YDR223W	CRF1	-0.0444432	-1.8141556
YDR227W	SIR4	-0.0093682	2.5244241
YDR244W	PEX5	0.1967378	2.6262369
YDR247W	VHS1	-0.0332	-3.2656361
YDR252W	BTT1	0.0438615	0.6376408
YDR253C	MET32	0.0236759	2.5187899
YDR254W	CHL4	0.0153306	0.3409238
YDR257C	RKM4	0.074679	-0.2460705
YDR259C	YAP6	-0.0122652	-0.5137975
YDR260C	SWM1	0.1093835	8.7469713
YDR263C	DIN7	0.0763091	0.4448742
YDR265W	PEX10	0.0387324	-1.3053699
YDR266C	HEL2	0.043	6.9107062
YDR273W	DON1	0.0320104	0.8774228
YDR283C	GCN2	0.1122	-2.8362939
YDR285W	ZIP1	-0.0717907	0.3240938
YDR289C	RTT103	0.189	2.9283333
YDR291W	HRQ1	0.052735	0.7160711
YDR293C	SSD1	-0.0301267	-0.3765576
YDR295C	HDA2	0.1699107	3.2458692
YDR306C	YDR306C	0.0395284	2.8682749
YDR310C	SUM1	0.079423	1.4614539
YDR312W	SSF2	0.0351086	0.0396722
YDR313C	PIB1	0.0145483	-0.4263272
YDR314C	RAD34	0.0396587	0.8897369
YDR315C	IPK1	0.3593257	22.5167189
YDR318W	MCM21	0.068619	3.418837
YDR320C	SWA2	1.076067	26.6079848
YDR323C	PEP7	0.5453854	18.2421006
YDR330W	UBX5	0.029344	1.5239184
YDR332W	IRC3	0.6049821	15.9677101
YDR334W	SWR1	0.12	-1.0972744
YDR335W	MSN5	0.1366887	3.4130199
YDR358W	GGA1	-0.0386028	-0.4417055
YDR363W-A	SEM1	0.4301444	3.961251
YDR364C	CDC40	0.636964	6.8137512
YDR370C	YDR370C	-0.1320637	-0.253348
YDR375C	BCS1	0.2446301	1.8561114
YDR378C	LSM6	0.6332926	10.4916038
YDR383C	NKP1	0.1031569	0.7133056
YDR386W	MUS81	0.1676674	3.5511736
YDR392W	SPT3	0.3	-2.0943255
YDR395W	SXM1	-0.086023	0.9879508
YDR409W	SIZ1	0.035	-0.1377618
YDR410C	STE14	0.0588937	0.4858637
YDR419W	RAD30	0.0062198	0.247379
YDR421W	ARO80	0.0186409	-2.1649396
YDR422C	SIP1	0.0236901	-4.9507926
YDR423C	CAD1	0.083278	-1.6755607
YDR432W	NPL3	1.077051	25.7301882
YDR436W	PPZ2	-0.0089	-0.7356789
YDR440W	DOT1	-0.0733227	1.7310441
YDR443C	SSN2	0.4371765	25.2316192
YDR448W	ADA2	0.6429368	12.5032977
YDR451C	YHP1	-0.0454441	0.9860679
YDR457W	TOM1	0.172	-0.7866577
YDR463W	STP1	0.2969746	19.5610817
YDR466W	PKH3	0.04	-1.9301621
YDR469W	SDC1	0.0430687	0.074597
YDR477W	SNF1	-0.0178	2.0431989
YDR480W	DIG2	-0.0108414	2.1625212
YDR482C	CWC21	0.0442655	-0.7296938
YDR485C	VPS72	0.1644382	1.0824492
YDR488C	PAC11	0.0323566	3.1677378
YDR490C	PKH1	0.0324	-0.5564169
YDR496C	PUF6	0.2391841	9.8009787
YDR501W	PLM2	-0.0071086	-0.8033004
YDR507C	GIN4	0.0773	-1.9453368
YDR514C	YDR514C	-0.053349	-0.8507918
YDR515W	SLF1	0.14436	1.2923104
YDR517W	GRH1	-0.0289068	0.2947722
YDR520C	URC2	0.0878806	5.2852053
YDR523C	SPS1	-0.0084	-3.4502332
YEL009C	GCN4	0.0318087	-5.5136888
YEL012W	UBC8	-0.0830206	-4.0450463
YEL013W	VAC8	0.044216	-7.8610718
YEL015W	EDC3	0.057	4.1308075
YEL018W	EAF5	0.037159	6.0216209
YEL037C	RAD23	0.0341771	-0.1360905
YEL043W	YEL043W	-0.0221275	-0.2322429
YEL044W	IES6	0.9785753	17.324684
YEL056W	HAT2	0.025	-0.9103745
YEL061C	CIN8	0.0661417	8.2180996
YEL062W	NPR2	0.1277417	2.5708711
YEL066W	HPA3	-0.0158356	-1.1791985
YER002W	NOP16	0.0394429	-0.1020555
YER007C-A	TMA20	0.0265964	-1.8692772
YER016W	BIM1	0.2161883	8.8387721
YER027C	GAL83	0.0138944	-3.5595348
YER028C	MIG3	0.0334969	-0.8366148
YER030W	CHZ1	-0.0462851	0.9664485
YER031C	YPT31	-0.0083801	0.1832321
YER035W	EDC2	0.037	0.4610735
YER040W	GLN3	0.3532723	12.9476009
YER044C-A	mei-04	-0.01	-0.6836051
YER045C	ACA1	0.0332769	-3.146414
YER049W	TPA1	0.0182272	0.2668243
YER059W	PCL6	0.0139842	-2.6588743
YER063W	THO1	0.0012737	-1.1276016
YER064C	VHR2	-0.0077605	2.5144855
YER068W	MOT2	1.462219	26.6295204
YER069W	ARG5,6	-0.0230975	-1.2576133
YER075C	PTP3	-0.0043	4.426616
YER088C	DOT6	-0.0407839	0.7969364
YER089C	PTC2	-0.0483	-0.307303
YER092W	IES5	0.1646786	4.7669711
YER098W	UBP9	-0.031413	1.408339
YER100W	UBC6	0.004707	1.2979035
YER105C	NUP157	0.1088223	0.2446236
YER106W	MAM1	0.0669287	1.1009953
YER110C	KAP123	0.1742509	-3.4443691
YER111C	SWI4	-0.0663759	8.3898583
YER116C	SLX8	0.4840097	16.2579978
YER120W	SCS2	0.0702256	5.8487212
YER123W	YCK3	0.3102	0.8986586
YER129W	SAK1	0.1065	-3.2343643
YER130C	COM2	0.0740202	-0.8090778
YER132C	PMD1	0.2166575	4.5288896
YER137C	YER137C	-0.0355526	-2.86245
YER139C	RTR1	0.1392587	1.2393003
YER142C	MAG1	-0.0220749	0.6079224
YER144C	UBP5	-0.0843374	0.9441198
YER151C	UBP3	0.2500817	7.810955
YER161C	SPT2	0.055	-1.3526869
YER162C	RAD4	0.2270747	-1.6536072
YER164W	CHD1	0.004	-1.5340578
YER167W	BCK2	0.0741619	2.7178228
YER173W	RAD24	0.2464529	4.6418913
YER174C	GRX4	0.0661459	-0.912256
YER176W	ECM32	-0.0258478	0.8550686
YER177W	BMH1	0.0320104	0.7726516
YER179W	DMC1	0.0635275	-2.4578932
YER184C	YER184C	0.115145	1.5402171
YFL001W	DEG1	0.2966866	2.1761342
YFL007W	BLM10	0.2173917	4.8382069
YFL013C	IES1	0.175651	0.5840863
YFL014W	HSP12	0.0138944	-3.3736592
YFL021W	GAT1	-0.0211141	-0.506125
YFL028C	CAF16	0.095	-1.3287167
YFL031W	HAC1	-0.0153769	2.0492364
YFL033C	RIM15	0.0067	-2.900781
YFL036W	RPO41	0	0.7652995
YFL044C	OTU1	0.0863603	2.4810045
YFL049W	SWP82	0.0083929	-0.5793063
YFL052W	YFL052W	-0.0343661	-2.3899256
YFR001W	LOC1	-0.1658192	-3.1955632
YFR009W	GCN20	-0.0143999	-1.4472231
YFR010W	UBP6	0.0703893	0.8835567
YFR013W	IOC3	0.041	2.0963794
YFR014C	CMK1	0.0576	0.6999275
YFR019W	FAB1	0.0156	7.7515437
YFR023W	PES4	0.0331426	2.3672986
YFR030W	MET10	0.1251869	-1.3780203
YFR032C	RRT5	0.035453	-1.7430171
YFR034C	PHO4	-0.0846901	-0.8489585
YFR036W	CDC26	0.1175696	10.6176488
YFR038W	IRC5	0.021384	1.2729933
YFR040W	SAP155	0.073	-2.0393853
YFR046C	CNN1	-0.0167076	1.6768242
YGL003C	CDH1	0.1643164	8.0823007
YGL004C	RPN14	-0.0797791	2.262752
YGL013C	PDR1	-0.0305923	4.418538
YGL014W	PUF4	0.0679041	0.680277
YGL016W	KAP122	0.1404198	7.2794223
YGL019W	CKB1	0.168	1.5518034
YGL021W	ALK1	0.0687	-6.1901493
YGL023C	PIB2	0.054121	2.7283024
YGL025C	PGD1	0.3788552	1.9464426
YGL029W	CGR1	0.1352484	6.8474338
YGL033W	HOP2	0.0161485	1.4185524
YGL035C	MIG1	0.2352165	-3.7612763
YGL037C	PNC1	0.0071319	0.9089797
YGL043W	DST1	0.0647472	2.4315951
YGL049C	TIF4632	0.027434	-2.3469395
YGL058W	RAD6	0.5758603	16.1050858
YGL059W	PKP2	-0.0566	-1.6447161
YGL060W	YBP2	0.0279435	4.7310033
YGL062W	PYC1	-0.0346079	-3.5399015
YGL066W	SGF73	0.2189541	2.9908753
YGL070C	RPB9	0.9898006	13.174066
YGL071W	AFT1	-0.0656893	-1.0081443
YGL078C	DBP3	0.3650102	10.5329258
YGL082W	YGL082W	-0.1397539	0.3230089
YGL083W	SCY1	0.0153	-3.6974102
YGL085W	LCL3	0.077653	1.9105487
YGL086W	MAD1	0.0526329	2.527514
YGL087C	MMS2	0.0244946	2.6333302
YGL089C	MF(ALPHA)2	0.041031	1.3119889
YGL094C	PAN2	-0.0522945	-0.4147154
YGL096W	TOS8	0.1398623	3.3236621
YGL100W	SEH1	0.1304378	4.7274192
YGL110C	CUE3	-0.0451663	0.5373334
YGL115W	SNF4	-0.0094603	-2.3008245
YGL119W	COQ8	0.0498	-2.5768178
YGL125W	MET13	-0.0136125	-0.9989465
YGL127C	SOH1	0.3136075	0.849411
YGL131C	SNT2	0	-2.71592
YGL133W	ITC1	0.0871711	1.2820042
YGL134W	PCL10	0.0050939	-1.3005075
YGL141W	HUL5	0.0045014	0.6811716
YGL151W	NUT1	0.0893595	8.5692904
YGL158W	RCK1	-0.0562	-4.5881216
YGL162W	SUT1	-0.0029113	0.3142206
YGL163C	RAD54	0.1562405	9.947433
YGL166W	CUP2	-0.0460807	-2.0733034
YGL168W	HUR1	0.3193624	13.0318438
YGL173C	XRN1	0.7967317	33.9891022
YGL174W	BUD13	0.3722013	3.3044704
YGL178W	MPT5	-0.0120104	-2.2740806
YGL179C	TOS3	0.1126	-1.780602
YGL180W	ATG1	-0.0166	-3.4451487
YGL181W	GTS1	-0.0293156	-0.0581722
YGL192W	IME4	0.0238793	1.1886148
YGL194C	HOS2	0.0744854	-1.9152596
YGL195W	GCN1	0.0895983	0.7596418
YGL197W	MDS3	-0.1169114	-10.0805273
YGL208W	SIP2	0.0389941	-6.0590235
YGL209W	MIG2	-0.0274807	-2.6724225
YGL215W	CLG1	0.006625	0.1284864
YGL216W	KIP3	0.0645069	-0.0973444
YGL220W	FRA2	0.0247939	0.2380859
YGL222C	EDC1	0.142	-1.8958177
YGL227W	VID30	-0.0288549	-2.1912815
YGL229C	SAP4	-0.0596429	-0.8567561
YGL232W	TAN1	0.2310265	5.0514295
YGL237C	HAP2	0.166682	-1.1276525
YGL240W	DOC1	0.7080209	18.3250443
YGL241W	KAP114	0.0432121	-2.3179986
YGL243W	TAD1	0.0145902	3.4341585
YGL244W	RTF1	0.3604919	5.7778775
YGL246C	RAI1	0.916596	11.677935
YGL251C	HFM1	0.4388892	8.9782756
YGL252C	RTG2	0.1761197	2.1714823
YGL253W	HXK2	0.0690416	7.7352171
YGL254W	FZF1	-0.0159882	-1.4311252
YGL261C	PAU11	0.0442946	-2.4432933
YGR003W	CUL3	0.0460964	2.5824058
YGR019W	UGA1	-0.0028247	-2.524186
YGR021W	YGR021W	-0.0028893	-0.4182621
YGR040W	KSS1	-0.0445	-5.8872733
YGR044C	RME1	-0.016534	0.3367598
YGR052W	FMP48	0.0323	-3.7449045
YGR056W	RSC1	0.3135271	11.8030322
YGR063C	SPT4	0.415	-0.0862792
YGR067C	YGR067C	-0.0291965	-0.349057
YGR071C	ENV11	0.0544478	1.6512134
YGR072W	UPF3	0.0955664	6.5015589
YGR080W	TWF1	0.0463	-1.0262566
YGR081C	SLX9	0.2987109	1.5890311
YGR086C	PIL1	0.0247708	-0.8899448
YGR089W	NNF2	-0.0037449	-1.1169581
YGR097W	ASK10	0.1454881	4.0780696
YGR104C	SRB5	0.532038	0.5852323
YGR108W	CLB1	0.0453217	-5.5996289
YGR109C	CLB6	0.1011039	-1.1578269
YGR122W	YGR122W	-0.0011318	-1.8506737
YGR123C	PPT1	-0.0205	-1.1911807
YGR129W	SYF2	-0.0406867	-1.3298686
YGR133W	PEX4	-0.0542616	-8.2625859
YGR134W	CAF130	0.1522773	7.4481952
YGR135W	PRE9	0.4461179	11.6226441
YGR152C	RSR1	0.1029448	2.9585372
YGR157W	CHO2	1.560778	32.9155154
YGR161C	RTS3	0.023	2.4075091
YGR173W	RBG2	0.0138262	-0.5254309
YGR178C	PBP1	0.052	-5.33857
YGR180C	RNR4	0.3302266	16.4607913
YGR184C	UBR1	0.005	-0.2804261
YGR200C	ELP2	0.2947433	6.825562
YGR203W	YCH1	-0.0468	-2.5895312
YGR225W	AMA1	-0.0998639	-1.4072471
YGR229C	SMI1	0.0874306	4.2326884
YGR232W	NAS6	0.0050532	0.5504882
YGR233C	PHO81	0.1299557	1.8590091
YGR234W	YHB1	-0.0950347	-2.8697337
YGR240C	PFK1	0.1529519	8.0312126
YGR247W	CPD1	0.0881964	1.6638926
YGR249W	MGA1	-0.0092778	-4.4758125
YGR250C	YGR250C	0.0268703	-1.4326663
YGR252W	GCN5	0.509	8.8883469
YGR270W	YTA7	0.2122807	20.5492414
YGR271C-A	EFG1	0.6323345	7.7752283
YGR275W	RTT102	-0.1134751	2.0342678
YGR276C	RNH70	0.0696792	-1.5587688
YGR283C	YGR283C	-0.0095543	-1.633115
YGR288W	MAL13	0.0877121	-0.7987611
YHL006C	SHU1	0.0984278	2.5973286
YHL007C	STE20	0.086	4.0478848
YHL009C	YAP3	-0.106814	-3.1362178
YHL010C	ETP1	0.0230836	-1.2627517
YHL020C	OPI1	0.3847851	25.0849169
YHL022C	SPO11	-0.0639158	-0.9024039
YHL024W	RIM4	0.0562475	-0.9252345
YHL025W	SNF6	0.3538324	14.5595908
YHL027W	RIM101	0.0315418	1.2737367
YHL029C	OCA5	0.1535305	4.3285077
YHL034C	SBP1	0.1085019	5.461105
YHR003C	YHR003C	-0.0611835	-9.4238063
YHR004C	NEM1	0.0102	3.1078901
YHR006W	STP2	0.0823313	-4.0583507
YHR014W	SPO13	-0.0662386	-0.2699913
YHR015W	MIP6	0.0120762	-3.4090849
YHR025W	THR1	1.145851	6.3897422
YHR030C	SLT2	-0.047	-1.772046
YHR031C	RRM3	0.0128359	-0.0327657
YHR032W	ERC1	0.0093379	1.3296826
YHR033W	YHR033W	0.0556454	-2.1423374
YHR034C	PIH1	0.3161473	5.9171128
YHR041C	SRB2	0.5173361	2.4527868
YHR066W	SSF1	0.2691541	7.8200813
YHR071W	PCL5	0.1405265	-0.5101308
YHR076W	PTC7	-0.0288	-3.2116019
YHR077C	NMD2	0.1337708	3.235354
YHR079C	IRE1	0.0217	-8.2135331
YHR081W	LRP1	0.5618789	2.2135754
YHR082C	KSP1	0.0397	-2.9732523
YHR084W	STE12	-0.0039939	-0.5140937
YHR087W	RTC3	0.0884614	-0.5445135
YHR108W	GGA2	0.0236126	0.4134109
YHR111W	UBA4	0.1349296	-4.2804193
YHR115C	DMA1	0.005	-1.2959277
YHR119W	SET1	0.0560791	4.4231789
YHR120W	MSH1	0.1935852	0.392031
YHR121W	LSM12	0.0858851	-5.5260484
YHR124W	NDT80	-0.008641	-1.8735249
YHR127W	YHR127W	-0.0600248	-0.9181609
YHR134W	WSS1	0.1035764	8.6602887
YHR135C	YCK1	0.0234	-4.4430046
YHR143W	DSE2	0.0330583	-0.7632509
YHR146W	CRP1	-0.0065219	2.1406518
YHR152W	SPO12	-0.0683979	-2.2762104
YHR154W	RTT107	0.10318	7.0142362
YHR156C	LIN1	0.0162075	-1.6342412
YHR157W	REC104	0.0078202	1.578775
YHR167W	THP2	0.0683458	0.5273756
YHR178W	STB5	0.4844033	19.3839879
YHR187W	IKI1	0.1496818	4.6976396
YHR191C	CTF8	0.156469	2.6328441
YHR192W	LNP1	0.0554147	-1.1644525
YHR193C	EGD2	0.103951	2.3780041
YHR195W	NVJ1	0.0045583	1.3281261
YHR200W	RPN10	0.2680178	8.1221629
YHR202W	YHR202W	-0.0988367	-2.779862
YHR206W	SKN7	0.0840643	-1.9375839
YIL001W	YIL001W	-0.05576	2.0210744
YIL008W	URM1	0.1848092	-7.810096
YIL009C-A	EST3	0.3027155	13.3902715
YIL010W	DOT5	-0.0359862	-1.3304031
YIL016W	SNL1	-0.0564798	1.3639079
YIL017C	VID28	0.0787541	-5.5218903
YIL030C	SSM4	-0.066671	3.6021118
YIL035C	CKA1	0.0508	-3.4116396
YIL036W	CST6	0.6354083	35.7573583
YIL038C	NOT3	0.5178325	7.2694982
YIL040W	APQ12	0.2020018	-3.1292511
YIL042C	PKP1	0.0143	-2.1631004
YIL056W	VHR1	0.0573939	-0.3807504
YIL071C	PCI8	0.0211388	0.7742346
YIL072W	HOP1	0.1152381	3.8355916
YIL073C	SPO22	0.02	0.1282509
YIL079C	AIR1	0.1086667	2.6101546
YIL084C	SDS3	0.2131161	6.1707908
YIL095W	PRK1	0.016	1.1871215
YIL101C	XBP1	0.1331941	-2.0778272
YIL112W	HOS4	-0.0276279	-2.3970025
YIL113W	SDP1	-0.035	-2.7382267
YIL117C	PRM5	-0.02173	-1.693139
YIL119C	RPI1	0.0426443	-2.9367901
YIL122W	POG1	0.2078199	1.572136
YIL123W	SIM1	0.0729971	0.0179008
YIL127C	RRT14	0.0365779	-2.7764642
YIL128W	MET18	0.8288298	8.1841167
YIL130W	ASG1	-0.0591268	-0.7326309
YIL131C	FKH1	0.0072358	-0.955825
YIL132C	CSM2	0.0384685	-2.5641477
YIL149C	MLP2	0.0278342	5.913447
YIL153W	RRD1	-0.0700487	-1.5683974
YIL156W	UBP7	-0.0268833	-0.2836806
YIR001C	SGN1	-0.0267487	-1.4249657
YIR002C	MPH1	-0.0393471	-0.027939
YIR005W	IST3	0.3379171	7.4838783
YIR009W	MSL1	0.0395306	-0.9759509
YIR013C	GAT4	-0.0178384	0.5712927
YIR017C	MET28	0.083331	0.1094049
YIR018W	YAP5	-0.0682366	-0.162536
YIR019C	FLO11	0.0044735	1.126366
YIR023W	DAL81	0.0920858	7.280711
YIR025W	MND2	-0.0249176	5.1462837
YIR026C	YVH1	0.937	0.1464595
YIR033W	MGA2	0.6199329	18.3952183
YJL013C	MAD3	0.0591853	-2.9290021
YJL030W	MAD2	-0.0603565	1.920201
YJL043W	YJL043W	0.0271319	-0.4468381
YJL048C	UBX6	-0.0605415	1.0924735
YJL049W	YJL049W	0.1395658	-2.5071679
YJL056C	ZAP1	0.403199	12.5174213
YJL057C	IKS1	0.0185	-3.9730319
YJL058C	BIT61	0.1164017	-1.7678602
YJL065C	DLS1	0.0638047	2.0696033
YJL080C	SCP160	-0.1006215	-1.836099
YJL089W	SIP4	-0.0836277	-1.1506941
YJL092W	SRS2	0.0786605	3.5981767
YJL095W	BCK1	-0.0117	-5.1972965
YJL098W	SAP185	-0.049	-1.7291066
YJL103C	GSM1	-0.0157565	-1.4994022
YJL105W	SET4	-0.1122459	-8.4347736
YJL106W	IME2	-0.0185	-1.8897736
YJL110C	GZF3	-0.0689946	-1.1435438
YJL115W	ASF1	0.4084571	12.3765256
YJL124C	LSM1	0.2705919	7.3488081
YJL128C	PBS2	0.0049	-0.8938215
YJL138C	TIF2	-0.1252425	-4.4068544
YJL141C	YAK1	-0.0153	-4.0403048
YJL149W	DAS1	-0.0353743	3.4971052
YJL153C	INO1	-0.0071631	1.9815021
YJL157C	FAR1	0.03	-3.524068
YJL164C	TPK1	0.0236	-2.368089
YJL165C	HAL5	-0.0325	-0.3921591
YJL176C	SWI3	0.346864	8.0554163
YJL187C	SWE1	0.0021	-2.7263055
YJL197W	UBP12	0.0045014	-0.085147
YJL206C	YJL206C	0.1008278	-1.7394977
YJL210W	PEX2	-0.01543	-4.0926055
YJR014W	TMA22	0.1224468	2.9341541
YJR021C	REC107	0.0422123	-0.2960563
YJR030C	YJR030C	0.132055	-0.5085324
YJR031C	GEA1	-0.0097022	-1.4125161
YJR036C	HUL4	0.0183785	1.1155866
YJR043C	POL32	0.0002735	4.4431516
YJR050W	ISY1	0.1148753	0.4988326
YJR052W	RAD7	0.0389941	3.142478
YJR053W	BFA1	0.0589421	-2.6081866
YJR059W	PTK2	0.0054	3.0868592
YJR060W	CBF1	0.6167476	18.7415186
YJR063W	RPA12	0.4094205	2.5052197
YJR066W	TOR1	0.044	-2.4808686
YJR069C	HAM1	-0.0565741	2.0608775
YJR073C	OPI3	1.969787	42.5827661
YJR082C	EAF6	0.148267	6.2661956
YJR084W	CSN12	-0.0048988	-1.6829878
YJR090C	GRR1	0.91	28.9119914
YJR091C	JSN1	-0.0047611	-1.4579471
YJR094C	IME1	0.0834473	-1.7370784
YJR096W	YJR096W	0.0141139	1.7498928
YJR099W	YUH1	0.0369942	2.6505669
YJR119C	JHD2	-0.0251659	-3.2682136
YJR122W	IBA57	0.5787767	16.1302517
YJR127C	RSF2	0.0330876	-1.471111
YJR135C	MCM22	-0.0294724	-1.3297548
YJR140C	HIR3	-0.0137863	0.8423076
YKL002W	DID4	0.6641327	15.1344987
YKL005C	BYE1	0.0052661	-0.7002464
YKL009W	MRT4	0.4732275	6.6549844
YKL010C	UFD4	-0.03	-5.4126924
YKL011C	CCE1	0.3006847	12.6919025
YKL015W	PUT3	-0.1526926	2.0965049
YKL017C	HCS1	0.031551	-2.1554855
YKL020C	SPT23	-0.0110109	-2.1815489
YKL025C	PAN3	0.006	-0.1308052
YKL027W	YKL027W	0.0092185	4.559417
YKL029C	MAE1	-0.0306445	2.1733306
YKL032C	IXR1	0.0519704	3.0187746
YKL034W	TUL1	0.0337206	-2.8136022
YKL038W	RGT1	-0.0236126	-5.3873091
YKL043W	PHD1	0.0438576	-3.0876667
YKL048C	ELM1	0.2167	11.6759867
YKL057C	NUP120	0.3251155	9.4486282
YKL062W	MSN4	-0.0372329	-2.8977526
YKL067W	YNK1	0.0673994	-0.1600129
YKL068W	NUP100	0.0236901	4.2287696
YKL072W	STB6	-0.0148419	-2.623681
YKL074C	MUD2	0.1979902	-2.6583234
YKL086W	SRX1	0.0901204	2.0274407
YKL090W	CUE2	-0.0050356	3.5762628
YKL091C	YKL091C	-0.0448618	-2.3435981
YKL101W	HSL1	-0.0099	-0.4827465
YKL107W	YKL107W	-0.0721008	-2.6982212
YKL109W	HAP4	0.0780025	1.7646767
YKL110C	KTI12	0.2349291	2.9351187
YKL113C	RAD27	0.2110823	10.9934056
YKL114C	APN1	0.0156218	-0.2179797
YKL116C	PRR1	0.0269	-2.508117
YKL126W	YPK1	0.3925	17.9897592
YKL130C	SHE2	-0.0290508	0.9922541
YKL139W	CTK1	1.0642	17.2283145
YKL143W	LTV1	0.7048824	-0.0984472
YKL149C	DBR1	0.1489168	5.2141892
YKL160W	ELF1	0.1108041	6.2390862
YKL161C	KDX1	-0.0357	-1.1232529
YKL166C	TPK3	0.0697	3.1587875
YKL168C	KKQ8	-0.0023	-4.3965482
YKL171W	NNK1	-0.0088	-3.1072813
YKL185W	ASH1	0.0828514	-3.0944452
YKL190W	CNB1	0.166	-3.3345827
YKL198C	PTK1	-0.004	-4.6516667
YKL205W	LOS1	0.0739192	-1.2212811
YKL206C	ADD66	0.0099497	-4.7654933
YKL212W	SAC1	0.2526744	5.2796753
YKL213C	DOA1	0.1520031	0.8618576
YKL214C	YRA2	0.0425174	-1.9954698
YKL222C	YKL222C	0.0017881	1.4065671
YKR001C	VPS1	0.0366815	8.1160011
YKR010C	TOF2	0.0819248	-1.0234884
YKR017C	HEL1	-0.0281969	-5.5650539
YKR021W	ALY1	-0.0096502	-1.6161223
YKR023W	YKR023W	-0.1075617	-9.870281
YKR028W	SAP190	0.061	-3.1756986
YKR029C	SET3	0.0971332	1.2554679
YKR034W	DAL80	0.02	-3.4316253
YKR036C	CAF4	0.12	-2.8858009
YKR039W	GAP1	0.02	-1.2415156
YKR048C	NAP1	-0.041386	1.401367
YKR054C	DYN1	0.1831263	4.6606627
YKR060W	UTP30	0.0425078	-10.1914432
YKR064W	OAF3	0.0501988	-2.6109237
YKR067W	GPT2	-0.0545225	2.5288726
YKR072C	SIS2	0.4182853	21.5966609
YKR082W	NUP133	0.6470879	18.6915784
YKR091W	SRL3	-0.1099628	-2.68786
YKR095W	MLP1	0.0819416	4.5544425
YKR098C	UBP11	0.0044322	1.0396665
YKR099W	BAS1	-0.1091418	0.4462812
YKR101W	SIR1	0.0330305	0.1442392
YLL002W	RTT109	0.4338901	25.0821889
YLL010C	PSR1	-0.0551	-6.1422775
YLL013C	PUF3	0.0487115	1.5422757
YLL019C	KNS1	-0.0472	-3.1828139
YLL022C	HIF1	0.0048658	-0.9026927
YLL032C	YLL032C	-0.0117839	-1.1659072
YLL039C	UBI4	0	-0.0582911
YLL040C	VPS13	0.0608289	1.900238
YLL042C	ATG10	-0.0198996	-3.2201264
YLL046C	RNP1	-0.0027723	0.1925881
YLL048C	YBT1	-0.0077546	-1.2091864
YLL054C	YLL054C	0.0211689	-1.6058208
YLR006C	SSK1	-0.0039184	-2.007633
YLR013W	GAT3	0.0391154	-2.2679907
YLR014C	PPR1	0.1508821	0.5481627
YLR015W	BRE2	0.1602098	-0.1075515
YLR016C	PML1	0.0780518	1.1212453
YLR018C	POM34	0.1220919	2.1806102
YLR019W	PSR2	-0.037	-3.3302838
YLR021W	IRC25	0.2597025	6.5991988
YLR025W	SNF7	0.1435441	9.7534702
YLR032W	RAD5	0.1710151	5.4447531
YLR035C	MLH2	0.0714133	-0.9698255
YLR039C	RIC1	0.2609267	12.6780027
YLR043C	TRX1	0.0196443	1.459025
YLR052W	IES3	0.5328293	9.0265549
YLR055C	SPT8	0.0646934	-2.9123547
YLR059C	REX2	0.0465613	-0.2960685
YLR074C	BUD20	0.3277111	5.787014
YLR085C	ARP6	0.0201541	1.9234797
YLR094C	GIS3	0.0835234	-1.4137348
YLR095C	IOC2	0.054	5.4077172
YLR096W	KIN2	0.0378	0.4132826
YLR097C	HRT3	0.0634791	0.7317624
YLR098C	CHA4	0.0182464	-1.7859068
YLR102C	APC9	-0.0049492	5.9179199
YLR107W	REX3	-0.0099254	1.0965431
YLR113W	HOG1	0.0548	-2.4261543
YLR119W	SRN2	0.1078033	2.9805063
YLR120C	YPS1	0.0050947	-1.6759262
YLR128W	DCN1	-0.0048988	-0.9009765
YLR131C	ACE2	-0.0193063	4.8455152
YLR133W	CKI1	-0.0278	0.2220964
YLR135W	SLX4	-0.0494862	1.6907223
YLR136C	TIS11	0.0045155	-0.3817213
YLR142W	PUT1	-0.0317219	-2.8839989
YLR143W	YLR143W	0.0849384	-1.26697
YLR148W	PEP3	0.2696071	2.2171941
YLR150W	STM1	0.152001	5.6013176
YLR154C	RNH203	0.09	0.2343273
YLR174W	IDP2	0.0346032	-0.1167708
YLR176C	RFX1	-0.170875	-0.8131188
YLR180W	SAM1	-0.0160292	-0.868951
YLR182W	SWI6	0.6155671	18.0030353
YLR183C	TOS4	0.0390668	0.7465925
YLR192C	HCR1	0.5013478	5.171904
YLR199C	PBA1	0.049753	2.5002832
YLR210W	CLB4	-0.0324256	-0.509072
YLR216C	CPR6	0.0899166	-0.7633827
YLR219W	MSC3	0.0277934	-1.8535604
YLR221C	RSA3	0.085542	5.206799
YLR224W	YLR224W	-0.0329504	1.9047737
YLR226W	BUR2	0.7617017	14.6858975
YLR228C	ECM22	-0.019719	1.1004187
YLR233C	EST1	0.1441603	2.4400184
YLR234W	TOP3	0.2557256	13.4959311
YLR247C	IRC20	0.0046464	-1.6013482
YLR248W	RCK2	0.0612	-2.4275832
YLR253W	YLR253W	0.0514	1.3316981
YLR256W	HAP1	-0.029491	1.2825294
YLR260W	LCB5	0.0931	-1.7020291
YLR262C	YPT6	0.2377915	24.1427898
YLR263W	RED1	-0.0494522	1.352943
YLR265C	NEJ1	-0.1967191	3.3836145
YLR266C	PDR8	-0.0063819	0.8324165
YLR270W	DCS1	0.1197392	2.1627947
YLR271W	YLR271W	0.1293995	4.0048862
YLR273C	PIG1	0.0324215	-4.5453951
YLR278C	YLR278C	-0.0133578	-1.9378399
YLR288C	MEC3	0.2338137	1.2739449
YLR296W	YLR296W	-0.0938019	-4.3084836
YLR304C	ACO1	1.41052	26.8775378
YLR306W	UBC12	0.0429263	-1.6749632
YLR309C	IMH1	-0.0465954	-2.8838322
YLR315W	NKP2	0.4266924	-0.7001307
YLR318W	EST2	-0.0636181	1.3969237
YLR319C	BUD6	0.0588933	-0.2335927
YLR320W	MMS22	0.3928754	19.3031927
YLR329W	REC102	-0.0027969	0.6812098
YLR335W	NUP2	0.0850206	1.5237749
YLR342W	FKS1	0.1620526	12.564758
YLR352W	YLR352W	0.0906026	4.4821564
YLR357W	RSC2	0.7511498	21.8607069
YLR361C	DCR2	0.015	-2.4075267
YLR362W	STE11	-0.0414	-0.9522124
YLR363C	NMD4	-0.0212949	-0.7359682
YLR368W	MDM30	0.1459404	9.4425457
YLR375W	STP3	0.1652621	3.7956785
YLR381W	CTF3	0.0871426	0.6651494
YLR384C	IKI3	0.1424869	-1.2615085
YLR385C	SWC7	-0.03	-1.0324189
YLR387C	REH1	0.0337035	-1.4869134
YLR389C	STE23	0.1212314	-2.5289118
YLR394W	CST9	0	-4.838956
YLR398C	SKI2	0.068387	2.9970883
YLR401C	DUS3	0.1137369	-3.1293499
YLR418C	CDC73	0.498	5.1733375
YLR419W	YLR419W	0.0205809	1.1193909
YLR425W	TUS1	0	0.3016789
YLR427W	MAG2	0.005	-4.1013647
YLR429W	CRN1	-0.0777045	-1.7029791
YLR433C	CNA1	0.0159	-4.4738361
YLR436C	ECM30	0.2588098	-2.2145414
YLR438W	CAR2	0.2150787	2.008643
YLR442C	SIR3	0.0231577	4.0339502
YLR445W	GMC2	-0.0131785	-1.0793613
YLR449W	FPR4	0.0058401	1.0459457
YLR451W	LEU3	-0.0798925	-2.3391435
YLR453C	RIF2	-0.110608	2.4285686
YLR455W	YLR455W	0.0491806	0.8053192
YML001W	YPT7	-0.1748084	6.3920124
YML006C	GIS4	0.1515189	2.5439702
YML007W	YAP1	-0.041517	-1.1257719
YML011C	RAD33	-0.0126654	-1.443742
YML013W	UBX2	0.3660381	13.2073348
YML016C	PPZ1	3.00E-04	0.1174849
YML027W	YOX1	0.1367819	2.3859939
YML032C	RAD52	0.3060462	16.1700619
YML034W	SRC1	0.1447996	3.586639
YML036W	CGI121	0.532	1.027791
YML041C	VPS71	0.2263921	3.6045597
YML051W	GAL80	0.0817761	0.2910346
YML057W	CMP2	-0.0464	-3.2516593
YML058W	SML1	-0.1108196	-1.9243544
YML058W-A	HUG1	0.0697124	-2.8409674
YML061C	PIF1	0.2741241	2.6915499
YML062C	MFT1	0.1046851	4.7573174
YML068W	ITT1	0	-0.7649324
YML070W	DAK1	-0.0447951	-1.3780695
YML072C	TCB3	-0.0408414	-0.6387841
YML074C	FPR3	-0.0325196	0.4444819
YML075C	HMG1	0.07	0.8015078
YML076C	WAR1	0.1143005	-2.4045344
YML081W	TDA9	0.1067998	-3.6282563
YML082W	YML082W	-0.0333564	5.9715954
YML088W	UFO1	0.0509512	2.0996745
YML095C	RAD10	0.0208726	-1.8808179
YML099C	ARG81	-0.0284216	-1.9788375
YML101C	CUE4	-0.0554951	0.5105164
YML102W	CAC2	-0.1734511	-2.7085604
YML103C	NUP188	0.1066545	1.8396435
YML107C	PML39	0.0161014	3.1022562
YML109W	ZDS2	0.0182874	-0.7110177
YML111W	BUL2	-0.02301	4.531369
YML113W	DAT1	-0.0598511	-2.6839716
YML117W	NAB6	0.1091519	-0.658388
YML118W	NGL3	0.0475302	-1.8035212
YML119W	YML119W	-0.0472277	0.0707323
YML121W	GTR1	0.2378552	1.8063303
YML123C	PHO84	0	-2.3845807
YML124C	TUB3	0.1913779	17.3536338
YML128C	MSC1	0.147795	4.8465413
YMR012W	CLU1	0.041678	1.8791173
YMR014W	BUD22	0.6741483	1.4206083
YMR016C	SOK2	-0.0046019	7.5710331
YMR019W	STB4	0.1040998	0.2583178
YMR021C	MAC1	-0.0533779	0.5282282
YMR022W	UBC7	-0.0730018	-0.9267879
YMR025W	CSI1	0	-2.136194
YMR026C	PEX12	-0.03	-0.7503757
YMR030W	RSF1	0.0611102	-1.3195106
YMR036C	MIH1	-0.0089	-3.3338599
YMR037C	MSN2	-0.0514468	-5.9987576
YMR039C	SUB1	0.0656353	0.5283923
YMR042W	ARG80	0.0040929	-5.1592787
YMR044W	IOC4	0.068	-1.8455857
YMR048W	CSM3	0.0147617	-0.6363865
YMR053C	STB2	-0.0225501	-1.0579846
YMR055C	BUB2	0.0147093	1.9626082
YMR065W	KAR5	0.0592659	2.1477171
YMR067C	UBX4	-0.0249176	2.8919496
YMR069W	NAT4	-0.0467376	-1.3638835
YMR070W	MOT3	0.0819187	0.9790603
YMR072W	ABF2	0.0143554	0.3201875
YMR074C	YMR074C	0.0818004	-0.7517324
YMR075W	RCO1	0.0017119	4.4473818
YMR078C	CTF18	0.2087631	10.6742654
YMR080C	NAM7	0.0728635	4.9076012
YMR091C	NPL6	0.75739	16.812564
YMR100W	MUB1	-0.0375968	3.0466031
YMR104C	YPK2	-0.0208	-2.2712743
YMR106C	YKU80	0.0225074	4.7693945
YMR119W	ASI1	-0.004817	3.0488856
YMR127C	SAS2	-0.167	-0.5516931
YMR129W	POM152	0.0047692	1.2193199
YMR133W	REC114	-0.0466526	0.2174476
YMR136W	GAT2	0.0963497	1.0207586
YMR137C	PSO2	-0.0139261	-1.1246377
YMR138W	CIN4	-0.0718371	1.7549642
YMR139W	RIM11	0.0399	-6.3211269
YMR145C	NDE1	0.0014032	-1.6843746
YMR152W	YIM1	0.0665944	0.4380384
YMR153W	NUP53	0.0876015	0.9076064
YMR156C	TPP1	0.0021291	-0.9342636
YMR164C	MSS11	-0.0278342	0.9746114
YMR167W	MLH1	-0.0590445	-0.9061253
YMR172W	HOT1	0.1635806	1.0659513
YMR173W	DDR48	0.1648691	-3.0389287
YMR177W	MMT1	0.1073688	-1.5087599
YMR179W	SPT21	0.4187249	17.4442902
YMR180C	CTL1	-0.0836945	-0.2100814
YMR182C	RGM1	0.0753233	-3.1266132
YMR186W	HSC82	-0.0407856	7.0302407
YMR190C	SGS1	0.22559	12.0651215
YMR199W	CLN1	-0.0134991	4.7014789
YMR201C	RAD14	0.2380206	1.6631789
YMR202W	ERG2	0.2250179	9.2650707
YMR209C	YMR209C	0.0272961	2.0360018
YMR216C	SKY1	0.24	5.1360308
YMR219W	ESC1	0.0427422	6.1040405
YMR223W	UBP8	0.0903323	0.3991574
YMR224C	MRE11	0.3111985	7.1568816
YMR231W	PEP5	0.277781	4.5322591
YMR233W	TRI1	0.1078521	1.7407483
YMR234W	RNH1	0.1545846	2.4218524
YMR246W	FAA4	0.0480242	3.5188855
YMR247C	RKR1	0.0276563	-2.1375052
YMR255W	GFD1	-0.0182046	3.1130094
YMR258C	ROY1	0.098915	4.7898774
YMR263W	SAP30	0.0599321	5.5820438
YMR264W	CUE1	0.0550141	1.8428692
YMR269W	TMA23	0.5582922	5.6629929
YMR273C	ZDS1	0.03	-5.5319519
YMR275C	BUL1	0.0272215	-1.7297553
YMR276W	DSK2	0.1962235	0.3245455
YMR280C	CAT8	0.0022959	-1.4026927
YMR284W	YKU70	-0.0091022	4.5835394
YMR285C	NGL2	0.0466316	1.4130191
YMR287C	DSS1	0.0204013	0.7379656
YMR291W	TDA1	-0.0043	0.1066928
YMR293C	HER2	0.110061	0.1615883
YMR294W	JNM1	0.3519461	9.8954762
YMR302C	YME2	0.102653	0.0033584
YMR304W	UBP15	0.146	-2.8364707
YMR306W	FKS3	0.1268368	0.9429004
YMR310C	YMR310C	0.0094914	-2.818726
YMR312W	ELP6	0.3858911	-5.5461812
YMR315W	YMR315W	-0.0174041	-2.2545209
YNL004W	HRB1	0.0723761	-0.1477029
YNL008C	ASI3	-0.0299532	-0.7724323
YNL009W	IDP3	0.0047535	-1.4242826
YNL016W	PUB1	0.1703275	-1.269496
YNL020C	ARK1	0.0145	-4.3018972
YNL021W	HDA1	0.0695519	3.8343554
YNL023C	FAP1	0.0046464	-3.5185163
YNL025C	CycC	0.7333328	25.13149
YNL027W	CRZ1	-0.0420867	-0.0270433
YNL030W	HHF2	-0.0165204	0.8176804
YNL031C	HHT2	-0.1214043	0.0599699
YNL032W	SIW14	0.1948	3.3904654
YNL049C	SFB2	-0.035	-1.8028536
YNL053W	MSG5	0.0019	0.0355894
YNL056W	OCA2	0.1283	2.283277
YNL059C	ARP5	0.05	0.0126593
YNL068C	FKH2	-0.0335107	1.1807775
YNL076W	MKS1	-0.0092185	3.6216549
YNL082W	PMS1	0.1619456	0.0910182
YNL097C	PHO23	0.2530861	5.0323006
YNL099C	OCA1	0.091	1.2986844
YNL106C	INP52	-0.0923649	-8.886781
YNL107W	YAF9	0.2805795	4.8248075
YNL116W	DMA2	-0.025	1.9916142
YNL128W	TEP1	-0.019	-1.0923963
YNL130C	CPT1	-0.0792151	1.8941399
YNL133C	FYV6	0.033345	-0.2441556
YNL136W	EAF7	0.2018161	10.6086777
YNL142W	MEP2	0	1.8108861
YNL147W	LSM7	0.2031014	0.4812056
YNL154C	YCK2	-0.0051	-1.1407904
YNL159C	ASI2	0.029344	-0.765194
YNL167C	SKO1	-0.0403433	-3.3639644
YNL175C	NOP13	-0.0005572	-1.6465332
YNL183C	NPR1	-0.0224	-5.8160641
YNL201C	PSY2	-0.0384741	2.0162692
YNL204C	SPS18	-0.0848207	0.7128264
YNL206C	RTT106	0.040239	5.8379849
YNL209W	SSB2	0.0686957	-3.0877401
YNL210W	MER1	-0.0435178	-1.5180996
YNL213C	RRG9	0.1948412	24.2683283
YNL215W	IES2	0.334143	14.0834753
YNL218W	MGS1	0.0236901	-1.2880489
YNL224C	SQS1	0.0998094	0.3731515
YNL227C	JJJ1	0.2118414	9.0656569
YNL230C	ELA1	0.0524674	6.5692874
YNL236W	SIN4	0.2520989	12.6755714
YNL239W	LAP3	0.0142724	-1.7909203
YNL241C	ZWF1	0.1211956	9.4136803
YNL246W	VPS75	0.2189442	1.4983078
YNL248C	RPA49	0.2718364	3.4630422
YNL250W	RAD50	0.2843543	19.2017721
YNL253W	TEX1	0.0472556	0.3822784
YNL255C	GIS2	0.0138944	-2.0018849
YNL257C	SIP3	-0.0081932	-3.113795
YNL273W	TOF1	-0.0659784	0.643961
YNL286W	CUS2	-0.08	-0.4868097
YNL288W	CAF40	0.0991535	7.7535077
YNL289W	PCL1	-0.0575824	4.6565681
YNL298W	CLA4	0.1166	1.4923466
YNL299W	TRF5	-0.0034468	0.167552
YNL307C	MCK1	0.3942	-2.3001752
YNL311C	SKP2	0.098915	2.1012656
YNL314W	DAL82	0.029907	-2.9117261
YNL323W	LEM3	-0.0661644	0.7235029
YNL330C	RPD3	0.2138069	9.1925977
YNR004W	SWM2	-0.0593677	-3.8590315
YNR007C	ATG3	-0.0981804	0.8590919
YNR009W	NRM1	0.0020203	0.1268602
YNR010W	CSE2	0.3966722	16.1243205
YNR023W	SNF12	0.4330565	8.977095
YNR024W	MPP6	0.0686038	4.0735565
YNR031C	SSK2	-0.0597	-5.2555431
YNR032C-A	HUB1	-0.0717907	0.8686106
YNR032W	PPG1	-0.0641	2.1855977
YNR034W	SOL1	0.0146965	1.9749396
YNR047W	FPK1	-0.0809	-0.1328281
YNR051C	BRE5	0.0045727	-0.8765212
YNR063W	YNR063W	0.061769	-1.1749573
YNR074C	AIF1	-0.0238742	-0.9842069
YOL001W	PHO80	0.009586	-3.0178245
YOL004W	SIN3	0.3838383	8.298896
YOL006C	TOP1	0.1636802	-0.1022233
YOL012C	HTZ1	0.2223924	3.6351976
YOL013C	HRD1	0.0289514	-0.0159663
YOL016C	CMK2	0.0444	-0.9386571
YOL017W	ESC8	-0.0095228	-2.5653236
YOL028C	YAP7	-0.0621435	0.0902251
YOL041C	NOP12	0.2345019	5.7493352
YOL042W	NGL1	-0.0662238	-1.9849399
YOL043C	NTG2	0.0304837	0.7645349
YOL045W	PSK2	-0.0166	-1.5558494
YOL051W	GAL11	1.045372	9.3531165
YOL053W	AIM39	0.0106574	-1.4413027
YOL054W	PSH1	-0.0302674	6.6890159
YOL063C	CRT10	0.0244117	1.7612348
YOL067C	RTG1	0.1225435	-1.025879
YOL068C	HST1	-0.04	-1.6939352
YOL072W	THP1	0.8704374	23.8613364
YOL080C	REX4	0.0289704	3.046299
YOL086W-A	MHF1	0.0318783	0.0550363
YOL087C	DUF1	0.0321122	3.9747627
YOL089C	HAL9	-0.0085772	3.4759955
YOL090W	MSH2	0.0522232	4.1860067
YOL093W	TRM10	-0.0840621	-10.4651776
YOL104C	NDJ1	0.0084776	-1.1140958
YOL108C	INO4	0.5248812	31.0622988
YOL111C	MDY2	-0.0139392	-0.8996433
YOL113W	SKM1	-0.0277	-5.5341428
YOL115W	PAP2	0.0453217	1.6759683
YOL116W	MSN1	0.0426563	-0.2810986
YOL117W	RRI2	-0.0050356	2.2742782
YOL138C	RTC1	0.066	-0.501141
YOL145C	CTR9	0.9926429	13.0893656
YOL148C	SPT20	0.8026938	11.6985619
YOL159C	YOL159C	0.0441418	3.6367314
YOR001W	RRP6	0.6815247	0.8850992
YOR005C	DNL4	0.0002325	-1.6574205
YOR007C	SGT2	0.0500472	3.4400722
YOR014W	RTS1	0.087	6.1304894
YOR023C	AHC1	0.0276984	0.6062697
YOR025W	HST3	-0.0345945	2.3469979
YOR027W	STI1	0.1072465	1.3720778
YOR028C	CIN5	0.016936	-4.9852938
YOR032C	HMS1	-0.03	-2.4851701
YOR033C	EXO1	0.1235309	0.0562476
YOR038C	HIR2	-0.088401	2.2923917
YOR039W	CKB2	0.24	0.7191457
YOR042W	CUE5	0.0889614	0.6144917
YOR047C	STD1	0.0600248	-0.9106651
YOR051C	ETT1	0.0855514	0.0146704
YOR058C	ASE1	0.047	0.6715963
YOR061W	CKA2	0.0143	13.8042302
YOR064C	YNG1	-0.0149825	-0.9627966
YOR090C	PTC5	0.0137	-2.4318185
YOR091W	TMA46	-0.0227917	-1.0394662
YOR112W	CEX1	0.010935	0.3796041
YOR113W	AZF1	-0.1064362	-4.1813962
YOR123C	LEO1	0.1199296	3.6570537
YOR124C	UBP2	-0.0275683	0.6523244
YOR138C	RUP1	-0.0157101	1.0876561
YOR141C	ARP8	0.5783018	7.1807388
YOR144C	ELG1	-0.0696353	2.6687628
YOR153W	PDR5	-0.0742987	-2.1079576
YOR156C	NFI1	0.0280144	7.7802111
YOR162C	YRR1	0.02	-0.9230936
YOR171C	LCB4	-0.0155	-0.8832314
YOR172W	YRM1	0.0130563	2.5995848
YOR173W	DCS2	-0.0160486	-0.2554761
YOR179C	SYC1	0.061	1.082895
YOR185C	GSP2	-0.0456565	-0.6071783
YOR189W	IES4	0.0596768	0.2813353
YOR191W	ULS1	0.0503051	1.2349969
YOR195W	SLK19	0.0829818	1.0711672
YOR197W	MCA1	-0.2422386	-0.3483381
YOR205C	GEP3	0.2736293	20.5710943
YOR208W	PTP2	0.0031	-3.5543065
YOR209C	NPT1	0.0438572	1.0620488
YOR213C	SAS5	-0.0918228	-0.298973
YOR229W	WTM2	0.0258361	-2.6812288
YOR230W	WTM1	0.0017629	-3.5600004
YOR231W	MKK1	-0.0708	-4.4316304
YOR233W	KIN4	0.058	-0.0165123
YOR243C	PUS7	0.0527509	-2.9503228
YOR251C	TUM1	-0.0178675	-1.2735161
YOR258W	HNT3	-0.0901144	-1.6605723
YOR267C	HRK1	0.0525	-3.0626801
YOR269W	PAC1	0.0839885	0.8960847
YOR279C	RFM1	-0.0134874	3.1343602
YOR290C	SNF2	0.3703929	2.1062282
YOR295W	UAF30	0.6009261	0.7138377
YOR298C-A	MBF1	0.0659261	3.8094317
YOR304W	ISW2	-0.0751213	0.0856511
YOR313C	SPS4	0.0872984	2.5485563
YOR315W	SFG1	0.0226628	1.3481032
YOR330C	MIP1	-0.0883982	1.3039163
YOR337W	TEA1	0.0734016	1.0827437
YOR339C	UBC11	0.0096502	-1.9055103
YOR344C	TYE7	0.032631	-2.6066448
YOR346W	REV1	0.1603494	-1.0838865
YOR351C	MEK1	-0.0123	-1.3765579
YOR354C	MSC6	-0.045155	1.0231659
YOR358W	HAP5	0.1136031	1.9401593
YOR363C	PIP2	-0.0637903	-3.0918732
YOR368W	RAD17	0.1028436	0.1283468
YOR380W	RDR1	-0.0679995	-3.6023204
YOR386W	PHR1	-0.1227423	-1.709362
YPL001W	HAT1	0.033	1.0708975
YPL003W	ULA1	0.009748	-1.4004362
YPL008W	CHL1	0.1275927	4.4283034
YPL015C	HST2	-0.0115704	-0.6989087
YPL018W	CTF19	0.0938794	4.664862
YPL021W	ECM23	0.0464803	-0.6032087
YPL022W	RAD1	0.2528102	-5.914643
YPL024W	RMI1	0.2368531	11.4564267
YPL026C	SKS1	-0.0482	-2.2242995
YPL031C	PHO85	0.5035	9.1753401
YPL033C	SRL4	-0.0425505	-2.6420989
YPL037C	EGD1	0.0560314	-1.7658455
YPL038W	MET31	0.0627234	-1.5811576
YPL042C	SSN3	0.6162	30.9952876
YPL046C	ELC1	0.1277556	5.5675792
YPL047W	SGF11	0.1589255	-0.4766421
YPL049C	DIG1	0.2414036	-11.7077644
YPL054W	LEE1	0.0994872	2.4235957
YPL055C	LGE1	0.1610249	4.9421475
YPL064C	CWC27	0.017772	0.2690496
YPL066W	RGL1	0.0094914	0.2217514
YPL072W	UBP16	-0.037	-6.2438091
YPL084W	BRO1	0.1945969	6.1594687
YPL086C	ELP3	0.232	1.8036025
YPL089C	RLM1	0.0569885	1.9019382
YPL096C-A	ERI1	0.0805655	-1.0108543
YPL101W	ELP4	0.0939761	-6.569156
YPL109C	YPL109C	0.0395	2.5382399
YPL116W	HOS3	-0.0007756	-3.4706818
YPL119C	DBP1	-0.0649855	0.4814742
YPL121C	mei-05	-0.1728648	-7.1111883
YPL123C	RNY1	0.3186322	19.0903041
YPL125W	KAP120	0.7271465	13.4929703
YPL127C	HHO1	0.0241645	0.0468141
YPL133C	RDS2	0.0934858	-1.8110497
YPL138C	SPP1	0.0240856	-4.2640712
YPL139C	UME1	0.0079949	0.839071
YPL140C	MKK2	-0.0256	-3.7065826
YPL141C	FRK1	0.0293	-1.8581739
YPL144W	POC4	0.3358673	-1.1810497
YPL150W	YPL150W	-0.0866	-0.2829746
YPL154C	PEP4	-0.0578935	-1.3979366
YPL155C	KIP2	0.2427094	-0.151404
YPL157W	TGS1	0.1345851	0.309002
YPL164C	MLH3	0.06922	-0.7856477
YPL165C	SET6	0.008808	-2.3760215
YPL167C	REV3	-0.0400794	-1.9363084
YPL176C	TRE1	-0.0710831	2.394665
YPL177C	CUP9	-0.1030755	0.9880773
YPL179W	PPQ1	0.0871	5.5398712
YPL180W	TCO89	0.2807054	6.4189617
YPL181W	CTI6	0.0024858	-7.9921752
YPL184C	MRN1	0.0412639	-8.8515538
YPL186C	UIP4	-0.0329504	3.8881428
YPL187W	MF(ALPHA)1	0.0812661	0.5305225
YPL192C	PRM3	0.0458037	1.3256387
YPL193W	RSA1	0.5165644	-12.6603735
YPL194W	DDC1	0.180551	1.6099072
YPL202C	AFT2	0.0437269	-3.497683
YPL203W	TPK2	0.0095	-3.5394374
YPL212C	PUS1	0.0578801	-8.8695934
YPL213W	LEA1	0.5178021	4.9349084
YPL216W	YPL216W	0.156335	0.2264034
YPL219W	PCL8	-0.113082	-6.8591576
YPL226W	NEW1	0.1817562	7.4412109
YPL230W	USV1	-0.0375505	-1.6336481
YPL236C	ENV7	0.0515	2.4803537
YPL241C	CIN2	0.0109187	0.2635547
YPL247C	YPL247C	-0.0415434	-1.4053946
YPL248C	GAL4	-0.0526174	-2.755935
YPL253C	VIK1	-0.012968	2.0396942
YPL254W	HFI1	0.8007279	8.5457259
YPL256C	CLN2	0.0462345	1.3331959
YPL260W	YPL260W	0.0569559	-0.328515
YPL267W	ACM1	0.0965373	5.8330776
YPL268W	PLC1	0.614895	19.4391238
YPR007C	REC8	-0.0586459	2.0387691
YPR008W	HAA1	-0.0458063	-0.1775022
YPR009W	SUT2	-0.0194962	-4.5743918
YPR013C	CMR3	0.1063786	1.9897708
YPR015C	YPR015C	0.135558	0.0002437
YPR018W	RLF2	-0.1562572	3.6407598
YPR022C	YPR022C	0.0165109	2.5212974
YPR023C	EAF3	0.0184209	2.3843534
YPR030W	CSR2	-0.0383024	-0.0144779
YPR031W	NTO1	0.156703	2.808158
YPR040W	TIP41	-0.0420587	-0.5857507
YPR042C	PUF2	0.044401	3.0211865
YPR046W	MCM16	0.0548517	-0.1101978
YPR054W	SMK1	-0.0277	2.0196953
YPR057W	BRR1	0.1196253	1.4783289
YPR065W	ROX1	0.0001599	2.5416001
YPR068C	HOS1	0.0470359	0.2104119
YPR070W	MED1	0.3667823	13.0567445
YPR073C	LTP1	-7.00E-04	2.1282203
YPR075C	OPY2	-0.0580457	-1.5449124
YPR078C	YPR078C	0.0226579	-1.9629741
YPR093C	ASR1	-0.0151598	3.0173701
YPR101W	SNT309	0.7687228	9.2357205
YPR106W	ISR1	0.0311	1.6903144
YPR111W	DBF20	0.0466	-1.7269249
YPR119W	CLB2	-0.1155715	3.5171271
YPR120C	CLB5	0.0346108	7.2086222
YPR125W	YLH47	-0.1234581	-5.4825304
YPR135W	CTF4	0.3260376	14.2051438
YPR141C	KAR3	0.3128421	13.6254275
YPR149W	NCE102	0.052629	-3.5147319
YPR152C	URN1	0.1303966	-4.4731355
YPR155C	NCA2	0.0587647	-0.4543993
YPR160W	GPH1	-0.0340618	-6.8179448
YPR164W	MMS1	0.0131405	2.1655694
YPR171W	BSP1	0.0212392	-0.4346614
YPR173C	VPS4	0.197573	8.7915798
YPR174C	YPR174C	0.0469975	2.7269624
YPR179C	HDA3	0.0203692	5.8545871
YPR189W	SKI3	0.0772651	-3.262798
YPR196W	YPR196W	-0.0286672	-2.948436
YPR199C	ARR1	0.022403	-3.9532011
