# Supplementary material for: Cell cycle population effects in perturbation studies
Source: Mol Syst Biol. 2014 Jul 1;10(6):732. doi: 10.15252/msb.20145172 (PMC4265054; doi:10.15252/msb.20145172)
Supplement: Supplementary file 11 — Supplementary Dataset S2 [file msb0010-0732-sd11.zip › msb145172-sup-0011-DatasetS2/dataset 2/README]

Supplementary_data2.txt - Relative growth rates of gene deletion strains, and the similarity of their
gene expression to the slow growth signature (expressed as their covariance).
