# Supplementary material for: Cell cycle population effects in perturbation studies
Source: Mol Syst Biol. 2014 Jul 1;10(6):732. doi: 10.15252/msb.20145172 (PMC4265054; doi:10.15252/msb.20145172)
Supplement: Supplementary file 12 — Supplementary Dataset S3 [file msb0010-0732-sd12.zip]

Archive with 8 entries (4 files):
- msb145172-sup-0012-DatasetS3/
- msb145172-sup-0012-DatasetS3/dataset 3/
- msb145172-sup-0012-DatasetS3/dataset 3/data set 3.txt
- msb145172-sup-0012-DatasetS3/dataset 3/README
- msb145172-sup-0012-DatasetS3/__MACOSX/
- msb145172-sup-0012-DatasetS3/__MACOSX/dataset 3/
- msb145172-sup-0012-DatasetS3/__MACOSX/dataset 3/._data set 3.txt
- msb145172-sup-0012-DatasetS3/__MACOSX/dataset 3/._README
