# Supplementary material for: Cell cycle population effects in perturbation studies
Source: Mol Syst Biol. 2014 Jul 1;10(6):732. doi: 10.15252/msb.20145172 (PMC4265054; doi:10.15252/msb.20145172)
Supplement: Supplementary file 12 — Supplementary Dataset S3 [file msb0010-0732-sd12.zip › msb145172-sup-0012-DatasetS3/dataset 3/README]

Supplementary_data3.txt - Original, untransformed gene expression changes of 1484 S. cerevisiae
gene deletion mutants. Rows and column labels and ordering as in Supplementary_data1.txt
