# Supplementary material for: Cell cycle population effects in perturbation studies
Source: Mol Syst Biol. 2014 Jul 1;10(6):732. doi: 10.15252/msb.20145172 (PMC4265054; doi:10.15252/msb.20145172)
Supplement: Supplementary file 13 — Supplementary Dataset S4 [file msb0010-0732-sd13.zip]

Archive with 8 entries (4 files):
- msb145172-sup-0013-DatasetS4/
- msb145172-sup-0013-DatasetS4/dataset 4/
- msb145172-sup-0013-DatasetS4/dataset 4/data set 4.txt
- msb145172-sup-0013-DatasetS4/dataset 4/README
- msb145172-sup-0013-DatasetS4/__MACOSX/
- msb145172-sup-0013-DatasetS4/__MACOSX/dataset 4/
- msb145172-sup-0013-DatasetS4/__MACOSX/dataset 4/._data set 4.txt
- msb145172-sup-0013-DatasetS4/__MACOSX/dataset 4/._README
