# Supplementary material for: Cell cycle population effects in perturbation studies
Source: Mol Syst Biol. 2014 Jul 1;10(6):732. doi: 10.15252/msb.20145172 (PMC4265054; doi:10.15252/msb.20145172)
Supplement: Supplementary file 13 — Supplementary Dataset S4 [file msb0010-0732-sd13.zip › msb145172-sup-0013-DatasetS4/dataset 4/data set 4.txt]

	commonName	M
YMR056C	AAC1	0.812442255137133
YBR085W	AAC3	-0.920522484546348
YJR155W	AAD10	-0.276060251547869
YNL331C	AAD14	0.0714010886693268
YOL165C	AAD15	-0.374015680071428
YCR107W	AAD3	-0.403479941130817
YDL243C	AAD4	-0.0552228346693018
YFL056C	AAD6	0.023366388832902
YNL141W	AAH1	-1.56795406279834
YHR047C	AAP1	-0.0506040527949752
YBL074C	AAR2	-0.0299989248160091
YKL106W	AAT1	-0.930566812474565
YLR027C	AAT2	0.0842956825633433
YGL119W	COQ8	-0.111679555521814
YBR236C	ABD1	0.159251713357076
YKL112W	ABF1	-0.199777580687071
YMR072W	ABF2	0.403242468495623
YJR108W	ABM1	0.12635799109442
YCR088W	ABP1	0.54421278668303
YOR239W	ABP140	-0.249187475281075
YNR033W	ABZ1	-0.155679781918668
YMR289W	ABZ2	0.0414025882033418
YER045C	ACA1	0.284808590500008
YGR037C	ACB1	0.10159148164889
YNR016C	ACC1	-0.0587152870709211
YLR131C	ACE2	-0.0235804560965066
YLR144C	ACF2	0.273232293029782
YJR083C	ACF4	-0.0199667538181062
YBL015W	ACH1	0.658197826665734
YDL203C	ACK1	-0.0782103480406367
YPL267W	ACM1	0.154402175477583
YDR511W	ACN9	0.366359325650622
YLR304C	ACO1	0.644898412573404
YJL200C	ACO2	-0.797703106105123
YKL192C	ACP1	0.324855655277236
YAL054C	ACS1	0.627283739299025
YLR153C	ACS2	-0.300503071880096
YFL039C	ACT1	0.541821319919034
YDR448W	ADA2	-0.118076652929404
YMR184W	ADD37	0.730637676153962
YKL206C	ADD66	0.176277046072368
YAR015W	ADE1	-0.335547415474627
YNL220W	ADE12	-0.416596845192018
YLR359W	ADE13	-0.436838890384868
YLR028C	ADE16	0.323594968430018
YMR120C	ADE17	-0.578075026651648
YOR128C	ADE2	0.025789901367336
YGR204W	ADE3	0.0411740481569079
YMR300C	ADE4	-0.51455774067508
YGL234W	ADE5,7	-0.471961705779133
YGR061C	ADE6	-0.773598891108304
YDR408C	ADE8	-0.394847283021697
YOL086C	ADH1	0.281508926478031
YMR303C	ADH2	-0.17166567088156
YMR083W	ADH3	0.232168029845266
YGL256W	ADH4	-0.351475474264139
YBR145W	ADH5	-0.251006438753195
YMR318C	ADH6	0.214331844793864
YCR105W	ADH7	-0.162501672080374
YMR009W	ADI1	0.24565185595805
YDR226W	ADK1	-0.292573631437285
YER170W	ADK2	-0.0175976020671086
YJR105W	ADO1	-0.434373676524041
YCR011C	ADP1	0.706522483395951
YDR216W	ADR1	1.23091855067254
YCR010C	ADY2	-0.158220499695162
YDL239C	ADY3	0.586026267114482
YLR227C	ADY4	-0.0389099891965775
YMR064W	AEP1	0.241645230260271
YMR282C	AEP2	-0.124876818466406
YPL005W	AEP3	0.258600888759263
YEL052W	AFG1	0.130638547960439
YLR397C	AFG2	-0.867081387818437
YER017C	AFG3	0.184184468087049
YOR129C	AFI1	-0.289079614563127
YDR085C	AFR1	1.52731659012613
YGL071W	AFT1	0.0216063585099164
YPL202C	AFT2	-0.0917933832007491
YNR044W	AGA1	-0.31668228320656
YGL032C	AGA2	0.40938674591129
YPR021C	AGC1	0.195366574811945
YDR524C	AGE1	-0.322227732110054
YIL044C	AGE2	-0.163522452402814
YCL025C	AGP1	0.858713736023673
YBR132C	AGP2	1.16744920049897
YFL055W	AGP3	0.126071302551851
YFL030W	AGX1	1.01836654514128
YDR214W	AHA1	0.5852529182987
YOR023C	AHC1	0.447124704429562
YCR082W	AHC2	0.043440383346244
YLR109W	AHP1	0.145576917973568
YHR093W	AHT1	-0.169551786097548
Q0050	AI1	-0.652975449246682
Q0055	AI2	-0.682612688110721
Q0060	AI3	-0.619752479708241
Q0065	AI4	-0.814744076681435
Q0070	AI5_ALPHA	-0.942658657988319
Q0075	AI5_BETA	-0.175887086555157
YNR074C	AIF1	-0.50064391661095
YAL046C	AIM1	0.0755868195447641
YER087W	AIM10	0.377670552585502
YER093C-A	AIM11	0.331880839856005
YFR011C	AIM13	0.306474191536198
YGL160W	AIM14	0.0418202737517654
YHL021C	AIM17	1.01803901081143
YHR198C	AIM18	0.620363115097645
YIL087C	AIM19	0.653642031752905
YAL049C	AIM2	0.454279738131757
YIL158W	AIM20	-0.617794350834723
YIR003W	AIM21	0.285458092574225
YJL046W	AIM22	-0.0919804113458567
YJL131C	AIM23	0.49638452894837
YJR080C	AIM24	0.39326749927045
YJR100C	AIM25	0.273558361624286
YKL037W	AIM26	-0.0154478374539918
YKL207W	EMC3	-0.0575299018245604
YKR074W	AIM29	0.0536391412399123
YBR108W	AIM3	0.612973353968732
YML030W	RCF1	0.566410515542437
YML050W	AIM32	0.221698067329466
YML087C	AIM33	-0.109148897583517
YMR003W	AIM34	-0.0131127418515286
YMR157C	AIM36	0.0464949185826229
YNL100W	AIM37	0.566470293132291
YNR018W	RCF2	0.134343461714187
YOL053W	AIM39	0.319808626904938
YBR194W	AIM4	0.157728306606443
YOR215C	AIM41	1.06883717523653
YPL099C	AIM43	-0.0426316523876703
YPL158C	AIM44	-0.229911261781251
YPR004C	AIM45	0.499899857480586
YHR199C	AIM46	0.222146218473884
YBR262C	AIM5	0.104033958050745
YDL237W	AIM6	0.445449105693072
YDR063W	AIM7	0.27942597399793
YDR493W	MZM1	0.161422180398606
YER080W	AIM9	0.1886409030176
YMR092C	AIP1	0.54083354453592
YIL079C	AIR1	-0.674833607330146
YDL175C	AIR2	-0.101005427333966
YBR059C	AKL1	0.487874750580608
YDR264C	AKR1	0.0524709722296407
YOR034C	AKR2	-0.188141795999918
YOR335C	ALA1	-0.648492598081317
YJL122W	ALB1	-0.823215406615307
YMR170C	ALD2	0.963760431510178
YMR169C	ALD3	4.1906892122676
YOR374W	ALD4	3.20597411842653
YER073W	ALD5	-0.487225021128089
YPL061W	ALD6	0.208363832195178
YOR175C	ALE1	-0.439930557603638
YNL148C	ALF1	-0.202461524114502
YBR110W	ALG1	0.0189746104336749
YNL048W	ALG11	-0.126690557854971
YNR030W	ALG12	0.25525741758714
YGL047W	ALG13	0.606172489375341
YBR070C	ALG14	0.220835208346387
YGL065C	ALG2	-0.0343490970590316
YBL082C	ALG3	-0.363147828352863
YPL227C	ALG5	-0.397398371707438
YOR002W	ALG6	-0.0137529525204231
YBR243C	ALG7	-0.0498856911641268
YOR067C	ALG8	-0.0576423040134368
YNL219C	ALG9	-0.119345887820672
YGL021W	ALK1	0.254360007980825
YBL009W	ALK2	-0.383249580787951
YML086C	ALO1	-0.0702392020679608
YNL270C	ALP1	0.184397551086681
YOL130W	ALR1	-0.454176985711457
YFL050C	ALR2	0.0666107809367808
YLR089C	ALT1	0.0945804736552853
YDR111C	ALT2	-0.595708980972007
YKR021W	ALY1	0.122893744457049
YJL084C	ALY2	0.234413468553281
YGR225W	AMA1	0.648259608952264
YML035C	AMD1	0.220025955569451
YDR242W	AMD2	0.609426791398855
YBR211C	AME1	-0.155212867546464
YGR001C	AML1	-0.288570529158197
YBR158W	AMN1	-0.355913807393634
YGL156W	AMS1	2.48261765210901
YJR047C	ANB1	-0.0327650725253543
YEL036C	ANP1	0.0980214503500608
ANR2	ANR2	-0.0814718101183077
YHR126C	ANS1	0.0308858247106084
YPR128C	ANT1	-0.23532476286328
YPR180W	AOS1	0.0552415374169041
YCL050C	APA1	-0.113192777748118
YDR530C	APA2	0.416017274087678
YNL172W	APC1	0.101521425953353
YDL008W	APC11	-0.151647155928164
YLR127C	APC2	0.0531465957017931
YDR118W	APC4	-0.111421464820971
YOR249C	APC5	-0.077308896354405
YLR102C	APC9	0.327902949225169
YBR151W	APD1	0.335666214799818
YKL157W	APE2	0.610392503506613
YBR286W	APE3	0.595309519715103
YDR525W	API2	-0.0897422499917538
YNL077W	APJ1	0.218704421152599
YJR005W	APL1	0.0370478594618126
YKL135C	APL2	0.13940458652575
YBL037W	APL3	-0.0926699358985452
YPR029C	APL4	-0.0894176016003649
YPL195W	APL5	-0.118320671748272
YGR261C	APL6	-0.266901227044963
YPL259C	APM1	-0.0285951004426463
YHL019C	APM2	0.0662778230557835
YBR288C	APM3	-0.288418645624403
YOL062C	APM4	0.00443252049602451
YKL114C	APN1	-0.0318654740645848
YBL019W	APN2	0.233601021244726
YNL094W	APP1	0.3229486295066
YIL040W	APQ12	-0.328206912725362
YJL075C	APQ13	-0.0349791891794072
YLR170C	APS1	0.341598258705947
YJR058C	APS2	0.213664023666383
YJL024C	APS3	-0.0987769581442729
YML022W	APT1	-0.757004424121155
YDR441C	APT2	-0.312690830718525
YNL065W	AQR1	-0.375955939287188
YPR192W	AQY1	-0.210200334939174
YLL052C	AQY2	0.18705152985949
YBR149W	ARA1	1.55768437388919
YMR041C	ARA2	0.552995240255243
YER036C	ARB1	-0.559949704465225
YGL105W	ARC1	-0.197655906704659
YIL062C	ARC15	0.612266089935769
YLR370C	ARC18	0.332004778404719
YKL013C	ARC19	0.530535824761796
YNR035C	ARC35	0.597881864136593
YBR234C	ARC40	0.217396936614725
YHR013C	ARD1	-0.140815996858367
YCR048W	ARE1	-0.288017521587056
YNR019W	ARE2	0.0422195039695004
YDL192W	ARF1	0.261679850335746
YDL137W	ARF2	0.763636886310308
YOR094W	ARF3	-0.248963787127531
YOL058W	ARG1	-0.0538021708760125
YJL071W	ARG2	0.0226470911745828
YJL088W	ARG3	-0.121308777499388
YHR018C	ARG4	0.620840160949303
YER069W	ARG5,6	-0.176622869722642
YMR062C	ARG7	0.580018978605491
YOL140W	ARG8	-0.122588945717128
YMR042W	ARG80	-0.370543910384778
YML099C	ARG81	-0.131158947946788
YDR173C	ARG82	0.24867440323701
YDR376W	ARH1	0.206984821419179
YGL157W	ARI1	0.824607612363525
YNL020C	ARK1	0.210710211173332
YBR164C	ARL1	-0.0391691659102821
YPL051W	ARL3	-0.0219462145524036
YHL040C	ARN1	0.0446196976728501
YHL047C	ARN2	-0.388636668768182
YDR127W	ARO1	0.211992231273728
YDR380W	ARO10	1.191035707135
YGL148W	ARO2	-0.456389917859785
YDR035W	ARO3	0.00694783213960098
YBR249C	ARO4	-0.370699974071312
YPR060C	ARO7	-0.655414244826269
YGL202W	ARO8	-0.0827321289473751
YDR421W	ARO80	0.319643488731677
YHR137W	ARO9	1.25687322815396
YHR129C	ARP1	-0.127847699528515
YDR106W	ARP10	0.0427108883141599
YDL029W	ARP2	0.519683798643643
YJR065C	ARP3	0.6066900754868
YJL081C	ARP4	-0.129324050822734
YNL059C	ARP5	-0.16775639909052
YLR085C	ARP6	-0.0673107060324024
YPR034W	ARP7	-0.13513019597739
YOR141C	ARP8	-0.0144517440582289
YMR033W	ARP9	-0.347065818539854
YPR199C	ARR1	-0.219950413334156
YPR200C	ARR2	0.108009484024725
YPR201W	ARR3	0.00346834638349354
YGR068C	ART5	-0.241399518272189
YLR242C	ARV1	-0.0909183026711394
YDR101C	ARX1	-1.06109629955551
YPR085C	ASA1	0.030713454771187
YMR116C	ASC1	-0.464007699192002
YOR058C	ASE1	-0.20811491306546
YJL115W	ASF1	0.23243309268087
YDL197C	ASF2	-0.0692178322528533
YIL130W	ASG1	-0.197366858523938
YJL170C	ASG7	0.226704873599226
YKL185W	ASH1	0.420232060973747
YMR119W	ASI1	0.244163119151186
YNL159C	ASI2	0.452404865632586
YNL008C	ASI3	0.305893537694574
YKL052C	ASK1	0.0919389404393024
YGR097W	ASK10	0.579516131654887
YDL088C	ASM4	0.0461841219851991
YPR145W	ASN1	-0.138069997599846
YGR124W	ASN2	-0.11066886826277
YDR321W	ASP1	-0.759416787979393
YLR158C	ASP3-3	0.880031537634682
YPR093C	ASR1	0.0729748838480505
YBL069W	AST1	-0.482453870368435
YER101C	AST2	0.370429425843739
YDR184C	ATC1	-0.771241057726854
YGL017W	ATE1	-0.081907633057836
YOR377W	ATF1	-0.837570882022902
YGR177C	ATF2	-1.2928422620942
YGL180W	ATG1	0.708623072655722
YLL042C	ATG10	-0.0132429714481913
YPR049C	ATG11	0.0697530330089544
YBR217W	ATG12	0.085007109856727
YPR185W	ATG13	0.286604579729632
YBR128C	ATG14	0.272007926164563
YCR068W	ATG15	0.210200114824977
YMR159C	ATG16	0.370723115836629
YLR423C	ATG17	0.701092916454693
YFR021W	ATG18	0.0152424933805244
YOL082W	ATG19	1.6542819108602
YNL242W	ATG2	0.580212939237057
YDL113C	ATG20	0.673895482357543
YPL100W	ATG21	0.405428799456786
YCL038C	ATG22	0.998902197601767
YLR431C	ATG23	0.126703710636671
YLR189C	ATG26	0.412007627926853
YJL178C	ATG27	-0.137633193574095
YPL166W	ATG29	0.754730571401702
YNR007C	ATG3	0.81717345438254
YIL146C	ATG32	0.329794261652566
YLR356W	ATG33	1.22814026813649
YNL223W	ATG4	0.694112169728953
YPL149W	ATG5	0.105854626444999
YHR171W	ATG7	0.632070869602692
YBL078C	ATG8	0.942185664842457
YDL149W	ATG9	0.520191251176767
YPR026W	ATH1	1.70439073949583
YMR301C	ATM1	-0.42058875731972
YNR002C	ATO2	1.09920281419338
YDR384C	ATO3	-0.775428736170654
YBL099W	ATP1	0.344440058186014
YLR393W	ATP10	0.0211183856746104
YNL315C	ATP11	0.0760384623951082
YJL180C	ATP12	0.0443082615442445
YLR295C	ATP14	0.836621056440746
YPL271W	ATP15	0.845012501906743
YDL004W	ATP16	0.522996120478525
YDR377W	ATP17	0.708634589431603
YML081C-A	ATP18	0.748306078643678
YOL077W-A	ATP19	0.654296538694353
YJR121W	ATP2	1.03379106336724
YPR020W	ATP20	0.432081702618731
YDR350C	ATP22	0.598970887910319
YNR020C	ATP23	-0.104833582213485
YMR098C	ATP25	-0.0388399158829825
YBR039W	ATP3	0.861486155895611
YPL078C	ATP4	0.824193334242451
YDR298C	ATP5	0.690698532900628
Q0085	ATP6	-0.0361020717476915
YKL016C	ATP7	0.987166536618035
Q0080	ATP8	-0.366400162715016
YML116W	ATR1	-0.262804951904606
YAL020C	ATS1	-0.239980865435478
YNL259C	ATX1	0.388428376939303
YOR079C	ATX2	-0.333995665660552
YFL010W-A	AUA1	-0.218520273820056
YKL004W	AUR1	-0.606581253108642
YOR011W	AUS1	-0.284678957595493
YLR114C	AVL9	-0.0894433698662987
YOL078W	AVO1	-0.16611650268571
YMR068W	AVO2	-0.0134857516417954
YJR001W	AVT1	0.191624498893007
YEL064C	AVT2	0.15235040572829
YKL146W	AVT3	0.189591771551851
YNL101W	AVT4	0.103246207034748
YBL089W	AVT5	-0.125244641958697
YER119C	AVT6	0.467693109527394
YIL088C	AVT7	0.234547299642544
YPR122W	AXL1	0.0722348575407566
YIL140W	AXL2	0.219203657312655
YIL124W	AYR1	0.975750450924887
YLL063C	AYT1	0.0438674481236687
YOR113W	AZF1	0.314514780186999
YGR224W	AZR1	-0.0183885386818096
YOR134W	BAG7	0.829053750326818
YBR068C	BAP2	0.23229748561704
YDR046C	BAP3	-0.0260078203891908
YIL015W	BAR1	0.190102254105529
YKR099W	BAS1	-0.633003741883981
YHR208W	BAT1	-0.602990030438938
YJR148W	BAT2	1.39338698973944
YJL020C	BBC1	0.530931773991481
YPL255W	BBP1	-0.274167013573283
YHR040W	BCD1	-0.319712119513609
YMR237W	BCH1	0.212737858251594
YKR027W	BCH2	-0.0601034801634302
YJL095W	BCK1	-0.116258257997694
YER167W	BCK2	0.147168677688699
YDR361C	BCP1	-0.746924739765665
YDR375C	BCS1	0.078072581129392
YIL033C	BCY1	0.607721116533741
YLR399C	BDF1	0.039361954618302
YDL070W	BDF2	0.172737121284482
YAL060W	BDH1	0.443992250666299
YAL061W	BDH2	2.38163701450649
YNL039W	BDP1	-0.123236417006717
YOL164W	BDS1	0.046877543671474
YBR200W	BEM1	-0.118356276011889
YER155C	BEM2	-0.0734178964634244
YPL115C	BEM3	-0.158804245111404
YPL161C	BEM4	-0.145655663612565
YLR412W	BER1	-0.179770002289049
YIL004C	BET1	-0.175854962638891
YPR176C	BET2	-0.0560007163927364
YKR068C	BET3	0.30086513481494
YJL031C	BET4	0.291272013529724
YML077W	BET5	-0.189549331433482
YJR053W	BFA1	-0.208114938708903
YOR198C	BFR1	-0.0097520127261818
YDR299W	BFR2	-0.760718230850467
YGR282C	BGL2	-0.0292620243316554
Q0110	BI2	-0.172629851955724
Q0115	BI3	-0.223007567329537
Q0120	BI4	-0.23003421015634
YHR101C	BIG1	0.129674722903
YCL029C	BIK1	-0.181109828265334
YER016W	BIM1	-0.129286579299369
YGR286C	BIO2	-0.722240960401584
YNR058W	BIO3	-0.810447337328185
YNR057C	BIO4	-0.0432601928248292
YNR056C	BIO5	-1.02861428652439
YJR089W	BIR1	0.150140403351186
YBR270C	BIT2	0.117629540314177
YJL058C	BIT61	-0.0715173213796076
YFL007W	BLM10	-0.0494498227032695
YER177W	BMH1	0.700790418889819
YDR099W	BMH2	0.694645538837911
YPL217C	BMS1	-0.742436160194333
YJR025C	BNA1	0.850607933228002
YJR078W	BNA2	1.3639567370151
YJL060W	BNA3	0.652032846839516
YBL098W	BNA4	-0.28021017775787
YLR231C	BNA5	0.227488008306813
YFR047C	BNA6	0.365939307286852
YDR428C	BNA7	-0.47615742749397
YNL271C	BNI1	0.213021593706549
YNL233W	BNI4	0.0814364987655671
YNL166C	BNI5	-0.106643381052259
YIL159W	BNR1	-0.118309069532758
YGR230W	BNS1	0.839444034061064
YBL085W	BOI1	-0.166775779707684
YER114C	BOI2	-0.40242769146174
YLR267W	BOP2	1.3993374839946
YNL042W	BOP3	0.0522673041467425
YNL275W	BOR1	-0.429915170407819
YLR078C	BOS1	-0.152307467522589
YCR032W	BPH1	0.00378243888754734
YDL141W	BPL1	-0.178202849282323
YLL015W	BPT1	0.166078028306025
YDL074C	BRE1	-0.323542004211752
YLR015W	BRE2	-0.493911590752227
YDL231C	BRE4	0.102584918080857
YNR051C	BRE5	-0.223303069792597
YGR246C	BRF1	0.0272753373451081
YHR036W	BRL1	-0.286169379905479
YBL097W	BRN1	-0.0306945563637142
YPL084W	BRO1	-0.0143480076326155
YGL007W	BRP1	-0.0682665620852819
YPR057W	BRR1	-0.085551292877467
YER172C	BRR2	-0.0597078384782236
YGL247W	BRR6	-0.317520432110529
YOL077C	BRX1	-0.767580368783785
YDL037C	BSC1	-0.640123569058187
YDR275W	BSC2	0.192019204247992
YLR465C	BSC3	-0.123489339107081
YNL269W	BSC4	0.130110093754081
YNR069C	BSC5	0.267085406061718
YOL137W	BSC6	-0.00637191113754827
YBR290W	BSD2	0.485546470980588
YPR171W	BSP1	-0.183788754223673
YFL025C	BST1	-0.163244657041135
YGR142W	BTN2	0.970005910909909
YPL069C	BTS1	-0.372383755629423
YDR252W	BTT1	-0.0880920884858116
YGR188C	BUB1	-0.138238331482208
YMR055C	BUB2	0.179749022823137
YOR026W	BUB3	-0.158510731347389
YGL174W	BUD13	0.0882215228342685
YAR014C	BUD14	-0.267189258488156
YEL029C	BUD16	-0.404275826155973
YNR027W	BUD17	-0.276665623029017
YJL188C	BUD19	-0.33456116376544
YKL092C	BUD2	-0.0184987150491537
YLR074C	BUD20	-0.445682187426032
YOR078W	BUD21	-0.458600381693537
YMR014W	BUD22	-0.621722170432896
YCR047C	BUD23	-0.655874362389553
YER014C-A	BUD25	-0.169193375847332
YDR241W	BUD26	-0.215200864892716
YFL023W	BUD27	-0.583324158258822
YLR062C	BUD28	-0.112461562371818
YCL014W	BUD3	0.120711394856201
YDL151C	BUD30	-0.238285296943865
YCR063W	BUD31	0.0702209397581636
YGR262C	BUD32	-0.167867813529693
YJR092W	BUD4	0.141268246028803
YCR038C	BUD5	-0.0356402621039804
YLR319C	BUD6	-0.295331329079263
YOR299W	BUD7	0.152736351369162
YLR353W	BUD8	0.0406285816430582
YGR041W	BUD9	-0.254279704182537
YDL099W	BUG1	0.0195410038770371
YMR275C	BUL1	0.248667239179385
YML111W	BUL2	-0.00599292443162253
YLR226W	BUR2	-0.0226776330797439
YER159C	BUR6	-0.0130756610420027
YKL005C	BYE1	0.00620084448354355
YHR114W	BZZ1	0.0912399314159845
YDR531W	CAB1	-0.119003493149885
YIL083C	CAB2	-0.0436376873152443
YKL088W	CAB3	-0.0575761075451546
YGR277C	CAB4	0.0240902646317858
YDR196C	CAB5	0.261065282384414
YML102W	CAC2	-0.0923035159639659
YDR423C	CAD1	0.0282116471827137
YNL278W	CAF120	0.0396285568743454
YGR134W	CAF130	-0.0439191058594323
YFL028C	CAF16	-0.0383633420777538
YOR276W	CAF20	-0.227157583772701
YKR036C	CAF4	-0.294455375977368
YNL288W	CAF40	-0.491259067845624
YER048C	CAJ1	0.144485640356015
YFL029C	CAK1	-0.237278648097725
YPL048W	CAM1	0.189704956533639
YEL063C	CAN1	0.0059300521208174
YKL007W	CAP1	0.752252593174589
YIL034C	CAP2	0.395869556366231
YPL111W	CAR1	0.348119268119182
YLR438W	CAR2	1.40558170153141
YML042W	CAT2	1.15094695131605
YOR125C	CAT5	0.225059924857968
YMR280C	CAT8	1.08195931780888
YGR036C	CAX4	-0.121242207516727
YPL178W	CBC2	-0.199403759695477
YJR060W	CBF1	-0.0805980944073864
YGR140W	CBF2	-0.221100162920499
YLR175W	CBF5	-0.859670482230434
YNL161W	CBK1	0.113709234653489
YJL209W	CBP1	-0.325263841754602
YHL038C	CBP2	-0.0194454980674308
YPL215W	CBP3	0.389855918101135
YGR174C	CBP4	0.747866241409322
YBR120C	CBP6	0.291840398951352
YIL043C	CBR1	-0.156607547913774
YDL069C	CBS1	0.166022515897158
YDR197W	CBS2	0.182775041398956
YKL208W	CBT1	0.240404768825344
YER168C	CCA1	-0.103204514402262
YLR220W	CCC1	0.277020974847529
YDR270W	CCC2	0.197792294061869
YKL011C	CCE1	0.016861098955679
YGR217W	CCH1	-0.322773372777038
YPR025C	CCL1	-0.135051503844719
YGR150C	CCM1	-0.0791770661053944
YKR066C	CCP1	0.431444207413161
YAL021C	CCR4	-0.253886528350278
YMR038C	CCS1	-0.412548122945579
YIL142W	CCT2	-0.143418076528159
YJL014W	CCT3	-0.336453137082445
YDL143W	CCT4	-0.259843753105824
YJR064W	CCT5	-0.0801550225289556
YDR188W	CCT6	0.0705990038854414
YJL111W	CCT7	-0.311221454418428
YJL008C	CCT8	-0.362641417907862
YLR110C	CCW12	0.578653685433606
YLR390W-A	CCW14	0.729608064331614
YBR131W	CCZ1	-0.190103885024694
YLR307W	CDA1	0.689369449110988
YLR308W	CDA2	0.0850574977852809
YDR182W	CDC1	0.219976617399454
YCR002C	CDC10	0.177233329160843
YJR076C	CDC11	0.0530309779159039
YHR107C	CDC12	-0.00888281531081741
YLR215C	CDC123	-0.311349566904454
YDL220C	CDC13	-0.107375989268245
YFR028C	CDC14	-0.313917504202625
YAR019C	CDC15	0.168118395238275
YKL022C	CDC16	0.203315723902085
YAL038W	CDC19	0.500004719355846
YGL116W	CDC20	-0.0266540957788722
YOR074C	CDC21	0.317495661509756
YHR166C	CDC23	0.0987717065775853
YAL041W	CDC24	-0.0303899445411187
YLR310C	CDC25	0.148609629361508
YFR036W	CDC26	-0.338714615391571
YBL084C	CDC27	0.0215071985684913
YBR160W	CDC28	0.176421145041509
YLR314C	CDC3	0.271071163831811
YOR257W	CDC31	-0.123032613069266
YOL139C	CDC33	-0.648294320580372
YDR054C	CDC34	0.228512574323188
YDL165W	CDC36	0.0399473904938818
YDR168W	CDC37	0.245389114094421
YCR093W	CDC39	-0.0744213060086626
YFL009W	CDC4	-0.045756485522098
YDR364C	CDC40	0.104816436595
YLR229C	CDC42	-0.127487561336154
YGL155W	CDC43	-0.224925592454091
YLR103C	CDC45	-0.073857117999935
YDL126C	CDC48	0.631141993461855
YMR001C	CDC5	-0.0199714759598459
YCR094W	CDC50	0.0597400542627529
YDL132W	CDC53	0.355200974215674
YGL190C	CDC55	-0.0954737766548303
YJL194W	CDC6	0.113014024689549
YPL160W	CDC60	-0.358695518366913
YDL017W	CDC7	0.0406537986663123
YLR418C	CDC73	0.0221775861823404
YJR057W	CDC8	-0.0948193774903891
YDL164C	CDC9	-0.17480353593351
YLR245C	CDD1	-0.0897046077829178
YGL003C	CDH1	0.0519402354564892
YBR029C	CDS1	-0.771234958374837
YMR213W	CEF1	-0.351581564612342
YGL130W	CEG1	-0.0643624708013831
YER061C	CEM1	-0.167196144533461
YMR168C	CEP3	-0.0705050159222666
YPL228W	CET1	0.0369041371264812
YOR112W	CEX1	0.135025160106745
YIL003W	CFD1	-0.357612642930363
YDR301W	CFT1	-0.107160709638543
YLR115W	CFT2	-0.0279709389286054
YML036W	CGI121	-0.278960306081962
YGL029W	CGR1	-1.07190190559726
YCL064C	CHA1	-0.128914188805996
YLR098C	CHA4	0.140509903492252
YGL206C	CHC1	0.545972175630726
YER164W	CHD1	-0.209074862792588
YBR274W	CHK1	0.105749455284129
YPL008W	CHL1	-0.128239815681687
YDR254W	CHL4	0.250908856874708
YER026C	CHO1	0.0999317299482851
YGR157W	CHO2	-0.197790240633312
YNL192W	CHS1	0.708591152475025
YBR038W	CHS2	0.0266671585706662
YBR023C	CHS3	0.294339213830572
YLR330W	CHS5	0.189555430176128
YJL099W	CHS6	0.15873300900216
YHR142W	CHS7	0.00758569001699598
YER030W	CHZ1	0.189736510649211
YDR267C	CIA1	-0.338111090863363
YHR052W	CIC1	-0.782440155639557
YMR198W	CIK1	0.0957949131671954
YOR349W	CIN1	0.0766390975246397
YPL241C	CIN2	-0.190537877190115
YMR138W	CIN4	-0.464991727782625
YOR028C	CIN5	0.819394882178249
YEL061C	CIN8	0.127090997655721
YGR207C	CIR1	0.522993501245927
YOR356W	CIR2	-0.067445386717509
YDR022C	CIS1	0.517203005080463
YJL158C	CIS3	0.245223723321941
YNR001C	CIT1	1.56131359280187
YCR005C	CIT2	1.38449758248366
YPR001W	CIT3	0.422864085089268
YIL035C	CKA1	-0.0960949055950621
YOR061W	CKA2	-0.152169550408701
YGL019W	CKB1	-0.0252443688880718
YOR039W	CKB2	-0.0154500973287533
YLR133W	CKI1	-0.0119832678836309
YBR135W	CKS1	-0.213011605361577
YNL298W	CLA4	-0.0253995053059703
YGR108W	CLB1	0.0950142812259245
YPR119W	CLB2	-0.486241669032068
YDL155W	CLB3	-0.34120982311732
YLR210W	CLB4	-0.181069224167614
YPR120C	CLB5	-0.0631070573704421
YGR109C	CLB6	-0.294045003310325
YGR167W	CLC1	0.426879114724494
YGR110W	CLD1	1.48840143928647
YLR117C	CLF1	0.0646083984468954
YGL215W	CLG1	0.2425796001383
YMR199W	CLN1	0.246304438007052
YPL256C	CLN2	0.00419255072164933
YAL040C	CLN3	0.205712235252131
YOR250C	CLP1	0.128868812541576
YMR012W	CLU1	-0.129460222890915
YKL137W	CMC1	0.439529463576449
YBL059C-A	CMC2	0.402461985405282
YBR109C	CMD1	0.319313984597358
YFR014C	CMK1	0.483050473469512
YOL016C	CMK2	1.81401466647526
YML057W	CMP2	0.695249412852113
YDL156W	CMR1	-0.16466316288665
YOR093C	CMR2	-0.00408138987232242
YPR013C	CMR3	0.23887558154207
CMS1	CMS1	-0.713620055752696
YLR433C	CNA1	-0.236063289628029
YKL190W	CNB1	0.401024820457746
YAL058W	CNE1	-0.134769683061913
YNL225C	CNM67	0.173663542576668
YFR046C	CNN1	0.15265345468828
YBR155W	CNS1	-0.741659782528293
YIL157C	COA1	0.337368643611038
YLR218C	COA4	0.617038119421006
Q0105	COB	-0.0343580829976486
YLL050C	COF1	0.329899723496722
YGL223C	COG1	-0.120203023898417
YGR120C	COG2	-0.178728601276221
YER157W	COG3	-0.128960703423266
YPR105C	COG4	-0.265177575616304
YNL051W	COG5	-0.106576571919997
YNL041C	COG6	-0.0191597519263128
YGL005C	COG7	-0.259190806696189
YML071C	COG8	-0.0650544208367888
YER130C	COM2	0.111992352486773
YDL145C	COP1	0.0151477371578753
YBR003W	COQ1	0.261799361888331
YOL008W	COQ10	0.00342780709044696
YNR041C	COQ2	0.0539737815961659
YOL096C	COQ3	0.285326033303826
YDR204W	COQ4	0.709266730986238
YML110C	COQ5	0.638578462077573
YGR255C	COQ6	0.666565854405763
YLR201C	COQ9	0.705711788501356
YBL045C	COR1	0.847849932472848
YNR075W	COS10	-0.283798652274003
YBR203W	COS111	1.19221739271325
YGL263W	COS12	0.561149629157619
YBR302C	COS2	0.672174669257325
YFL062W	COS4	0.881605939506811
YJR161C	COS5	0.343715880765815
YGR295C	COS6	0.527084851053327
YDL248W	COS7	0.883014330154122
YHL048W	COS8	0.888824361797798
YKL219W	COS9	-0.107007192658308
YOR316C	COT1	0.445681192434094
Q0045	COX1	-0.120924915609659
YPL172C	COX10	-0.0527193939031556
YPL132W	COX11	-0.0787116354824598
YLR038C	COX12	0.972918301366177
YGL191W	COX13	0.899610562109165
YML129C	COX14	0.628943959141385
YER141W	COX15	1.66573690230846
YJL003W	COX16	0.564237100260924
YLL009C	COX17	0.638123497259433
YGR062C	COX18	0.0962880113816868
YLL018C-A	COX19	-0.125937125092139
Q0250	COX2	-0.256884452542955
YDR231C	COX20	0.798018651004048
YHR116W	COX23	-0.160072969393138
Q0275	COX3	0.0465234589254741
YGL187C	COX4	0.616275414868596
YNL052W	COX5A	0.339893237255102
YIL111W	COX5B	1.65394804965187
YHR051W	COX6	0.62263589724865
YMR256C	COX7	0.832501349698113
YLR395C	COX8	0.658793883546432
YDL067C	COX9	0.655980583227846
YKL179C	COY1	-0.0209940105183348
YOR303W	CPA1	0.486125934502804
YJR109C	CPA2	0.827261881340822
YGR247W	CPD1	-0.140990691552089
YDR155C	CPR1	0.613136964845735
YHR057C	CPR2	0.180204434532359
YML078W	CPR3	0.368384312391338
YCR069W	CPR4	0.473147755308027
YDR304C	CPR5	0.118424410880938
YLR216C	CPR6	0.681461008301604
YJR032W	CPR7	-0.304758247167608
YNR028W	CPR8	-0.187225241819804
YJL172W	CPS1	0.57665649952482
YNL130C	CPT1	-0.17211842367143
YOR100C	CRC1	0.627880601373067
YDL142C	CRD1	0.15121747369252
YDR223W	CRF1	-0.207917878883679
YHR209W	CRG1	2.00129984518727
YGR189C	CRH1	0.899078443403178
YGR218W	CRM1	0.0911463116451944
YLR429W	CRN1	0.310402332372038
YHR146W	CRP1	-0.118793569448115
YLR213C	CRR1	0.172316332418066
YOR031W	CRS5	0.395972968023237
YOL063C	CRT10	0.0243838766899244
YNL027W	CRZ1	0.00405058599196168
YGL238W	CSE1	-0.252068807315432
YNR010W	CSE2	0.163415574061386
YKL049C	CSE4	0.100496328462397
YLR087C	CSF1	-0.188198602932446
YBR036C	CSG2	0.491691482364768
YBR161W	CSH1	0.160782231715137
YMR025W	CSI1	0.264928335145539
YOL007C	CSI2	-0.317826522796098
YNL232W	CSL4	-0.398185582494111
YCR086W	CSM1	0.0919684173717216
YIL132C	CSM2	-0.267864240320717
YMR048W	CSM3	-2.67318774825288e-05
YPL200W	CSM4	0.105792104074002
YJR084W	CSN12	0.202402209218798
YDR179C	CSN9	0.0210560588188009
YLR380W	CSR1	-0.317779937710457
YPR030W	CSR2	0.746895808701782
YBR042C	CST26	-0.289057494722853
YIL036W	CST6	0.406617298672707
YLR394W	CST9	0.0432928047657761
YDR256C	CTA1	0.0646726096659933
YMR094W	CTF13	-0.318902763993591
YMR078C	CTF18	-0.13175333876864
YPL018W	CTF19	-0.0801018584540108
YLR381W	CTF3	0.211180982462586
YPR135W	CTF4	-0.0128073905877063
YHR191C	CTF8	-0.227937493820735
YDR151C	CTH1	0.150327578397537
YPL181W	CTI6	0.182722886172703
YKL139W	CTK1	-0.124382762382345
YJL006C	CTK2	-0.135786775304792
YML112W	CTK3	-0.0893238960156841
YMR180C	CTL1	0.535399324024426
YHR109W	CTM1	0.0637765111610206
YBR291C	CTP1	-0.147129988697984
YPR124W	CTR1	-0.120439707046723
YHR175W	CTR2	0.0649602462290893
YLR411W	CTR3	0.0796084711295914
YCR054C	CTR86	-0.253257152103491
YOL145C	CTR9	-0.0994506114850263
YLR286C	CTS1	0.0722957150904176
YDR371W	CTS2	0.248755353985871
YGR088W	CTT1	3.76760808943506
YMR264W	CUE1	0.132485868526783
YKL090W	CUE2	-0.341362357919663
YGL110C	CUE3	0.184229465689707
YML101C	CUE4	0.171223997057319
YOR042W	CUE5	0.439487878488343
YGR003W	CUL3	-0.294583358839473
YHR055C	CUP1-2	0.750204288277271
YGL166W	CUP2	0.443615724051964
YEL027W	VMA3	0.102257759174307
YPL177C	CUP9	0.619035234241881
YPR158W	CUR1	0.877908975164932
YMR240C	CUS1	-0.0278822325530616
YNL286W	CUS2	-0.140252531065649
YDR163W	CWC15	-0.00748092966605619
YDL209C	CWC2	-0.168101776818811
YDR482C	CWC21	-0.0838140429328534
YGR278W	CWC22	0.0120773594966758
YGL128C	CWC23	0.118208899896667
YLR323C	CWC24	-0.268774003319255
YNL245C	CWC25	-0.133979137697122
YPL064C	CWC27	-0.027462210670947
YGL027C	CWH41	0.00652341155482347
YCR017C	CWH43	0.161833064471219
YKL096W	CWP1	1.73816814460318
YKL096W-A	CWP2	1.13747172457846
YML054C	CYB2	1.99429902182989
YNL111C	CYB5	-0.537515725858942
YJR048W	CYC1	0.184155837911725
YOR037W	CYC2	0.130945729126709
YAL039C	CYC3	0.494442569207594
YEL039C	CYC7	2.73237867377016
YBR112C	CYC8	-0.277205129566473
YDL117W	CYK3	-0.287024348108353
YDR430C	CYM1	0.119691074812881
YJL005W	CYR1	0.619444525058326
YAL012W	CYS3	-0.246606078726884
YGR155W	CYS4	-0.461744178447723
YOR065W	CYT1	1.16643673088513
YKL087C	CYT2	0.398100750122859
YDR016C	DAD1	-0.127075125240315
YKR083C	DAD2	-0.472665952201258
YBR233W-A	DAD3	-0.0452262631679623
YDR320C-A	DAD4	0.172543344702109
YML070W	DAK1	1.12217024408811
YFL053W	DAK2	0.582507273656825
YIR027C	DAL1	0.330287281719477
YIR029W	DAL2	0.277822341919337
YIR032C	DAL3	0.367400687513855
YIR028W	DAL4	0.265173984632673
YJR152W	DAL5	0.371530757078455
YIR031C	DAL7	0.544248029903881
YKR034W	DAL80	0.327201820082155
YIR023W	DAL81	-0.260181830095944
YNL314W	DAL82	0.177238435810899
YGR113W	DAM1	-0.100665734692028
YJR150C	DAN1	0.462865310080245
YJR151C	DAN4	0.576931479616851
YPL170W	DAP1	0.873892001029175
YHR028C	DAP2	0.48529006284743
YJL149W	DAS1	0.559364664556483
YDR020C	DAS2	-0.722816367621335
YML113W	DAT1	-0.452274599114625
YGR092W	DBF2	0.572874336274186
YPR111W	DBF20	0.0786612359965341
YDR052C	DBF4	-0.320873786249263
YPL119C	DBP1	0.514516277396122
YDL031W	DBP10	-0.459108433082572
YNL112W	DBP2	-1.41123296122472
YGL078C	DBP3	-0.943990100569234
YOR046C	DBP5	-0.262972394970141
YNR038W	DBP6	-0.790221913156941
YKR024C	DBP7	-0.802186089688975
YHR169W	DBP8	-0.970304616598417
YLR276C	DBP9	-0.798316941417738
YKL149C	DBR1	-0.147704427404961
YCL016C	DCC1	-0.0196123757630405
YHR144C	DCD1	-0.550670172610834
YIR030C	DCG1	-0.188205751498771
YOR180C	DCI1	0.115536207773217
YLR128W	DCN1	0.269810670116554
YOL149W	DCP1	-0.218678547119638
YNL118C	DCP2	-0.0390951638949997
YLR361C	DCR2	-0.0198263774509729
YLR270W	DCS1	1.86727822072286
YOR173W	DCS2	2.64897626743307
YKL046C	DCW1	0.284490628303866
YPL194W	DDC1	0.176712488987003
YER143W	DDI1	0.267709603806157
YFL061W	DDI2	0.576045687913608
YNL335W	DDI3	0.533343671186933
YOR163W	DDP1	0.0145025869435078
YOL052C-A	DDR2	4.13783869138913
YMR173W	DDR48	1.19571338164749
YOR204W	DED1	-0.590575366397292
YHR019C	DED81	-0.456738722038799
YKL054C	DEF1	-0.103280861979148
YFL001W	DEG1	-0.504755591587356
YBR163W	EXO5	-0.103755561344938
YAL013W	DEP1	-0.198069943838147
YBR201W	DER1	0.26467600792813
YDR051C	DET1	-0.100069174213411
YIL049W	DFG10	-0.280182887517196
YOR030W	DFG16	-0.0565207886631671
YMR238W	DFG5	0.619574294644923
YDR411C	DFM1	0.447464547189047
YOR236W	DFR1	-0.708413899530064
YOR245C	DGA1	0.409632904279441
YOR311C	DGK1	-0.176117399608905
YKL121W	DGR2	0.444690361811518
YDL160C	DHH1	-0.0788759654302419
YKL078W	DHR2	-1.32045424737408
YMR316W	DIA1	1.08205260101709
YOR080W	DIA2	-0.0895380953199219
YDL024C	DIA3	0.692148811402149
YHR011W	DIA4	0.160339581376569
YPR082C	DIB1	0.185157925166756
YLR348C	DIC1	-0.699115794968856
YKR035W-A	DID2	0.198290951880912
YKL002W	DID4	0.139350983374967
YGR227W	DIE2	-0.0246521746369211
YLR437C	DIF1	-0.134286518983159
YPL049C	DIG1	-0.0411580736653353
YDR480W	DIG2	0.0185579409698684
YPL266W	DIM1	-0.800175010847704
YDR263C	DIN7	0.101433398132539
YLR129W	DIP2	-0.816402100403672
YPL265W	DIP5	0.00623777252587012
YOL021C	DIS3	-0.440967223521082
YDR403W	DIT1	1.06644698326776
YDR402C	DIT2	0.347089375042588
YIR004W	DJP1	-0.0174518293945542
YDL174C	DLD1	0.576720727110028
YDL178W	DLD2	0.0675937789004675
YEL071W	DLD3	0.028539991166549
YJL065C	DLS1	-0.0155178705909833
YMR126C	DLT1	-0.293385149651715
YHR115C	DMA1	0.196695545468359
YNL116W	DMA2	0.129127855572067
YER179W	DMC1	0.7828371560872
YMR211W	DML1	-0.472268008412793
YHR164C	DNA2	0.0215703453455942
YER166W	DNF1	0.0543386701456055
YDR093W	DNF2	-0.2658438629709
YMR162C	DNF3	0.0345059288224451
YOR005C	DNL4	0.265578542714136
YLL001W	DNM1	0.683852934276942
YKL213C	DOA1	0.410765217658869
YDR069C	DOA4	0.33635899221508
YGL240W	DOC1	0.124286329019491
YHR044C	DOG1	0.691116131874861
YHR043C	DOG2	0.703702646998682
YNL001W	DOM34	-0.473115120191463
YDR273W	DON1	0.297110141796166
YDR141C	DOP1	0.183692619036601
YDR068W	DOS2	0.0495382926940285
YDR440W	DOT1	-0.46270167085389
YIL010W	DOT5	0.522159075085498
YER088C	DOT6	0.132937406915949
YJL090C	DPB11	-0.0208946866050891
YPR175W	DPB2	-0.268517631048758
YBR278W	DPB3	0.090696816914817
YDR121W	DPB4	-0.555877741988027
YIL103W	DPH1	-0.729723317594325
YKL191W	DPH2	-0.953959967756948
YLR172C	DPH5	-0.464600650384835
YDR294C	DPL1	0.252623580391586
YPR183W	DPM1	0.0547378875116436
YDR284C	DPP1	0.256230564023533
YLL018C	DPS1	-0.273099416489681
YKR071C	DRE2	-0.311488613987255
YGR093W	DRN1	-0.345968478611879
YLL008W	DRS1	-1.00094963705559
YAL026C	DRS2	0.0127629852706367
YGL196W	DSD1	-0.00601901561264336
YER124C	DSE1	0.00708867626064946
YHR143W	DSE2	-0.169246558807295
YOR264W	DSE3	-0.0125478548484901
YNR067C	DSE4	-0.0680559710444998
YBR007C	DSF2	0.0806093040285689
YMR276W	DSK2	0.186084514259139
YNL258C	DSL1	-0.205081560761749
YIR010W	DSN1	-0.196757603342742
YMR287C	DSS1	-0.179358530316797
YPR017C	DSS4	-0.244995869843825
YGL043W	DST1	-0.149730562699785
YDL219W	DTD1	-0.155876296001554
YBR180W	DTR1	-0.397792370333814
YOL087C	DUF1	0.508293525764394
YFR044C	DUG1	0.577202898142484
YBR281C	DUG2	-0.274793276390228
YNL191W	DUG3	-0.359562487856264
YDL101C	DUN1	0.446634192505474
YGL061C	DUO1	-0.295224757569798
YBR208C	DUR1,2	0.784831485139705
YHL016C	DUR3	0.58839889831401
YML080W	DUS1	-0.687106647291753
YLR401C	DUS3	-0.685010138616452
YLR405W	DUS4	-0.540897230269706
YBR252W	DUT1	-0.419301757749939
YKR054C	DYN1	-0.107058350594694
YDR424C	DYN2	0.38392711953239
YMR299C	DYN3	0.0712590218764827
YHR068W	DYS1	-0.515877124471929
YDR359C	EAF1	-0.116509805185619
YPR023C	EAF3	0.168413183840277
YEL018W	EAF5	-0.290858806571154
YJR082C	EAF6	0.102924158297419
YNL136W	EAF7	-0.0745217446730954
YKL204W	EAP1	0.00125349062623235
YMR171C	EAR1	-0.116685117685314
YKL172W	EBP2	-0.731596637799723
YDR206W	EBS1	-0.158931414830073
YLR284C	ECI1	0.408909124209973
YAL059W	ECM1	-1.23473162046223
YEL030W	ECM10	0.160285926565897
YDR446W	ECM11	0.154132684521969
YHR021W-A	ECM12	-0.418405083900221
YBL043W	ECM13	1.02533439271065
YHR132C	ECM14	0.105160021272138
YBL001C	ECM15	0.875607593037217
YMR128W	ECM16	-0.838645479614602
YDR125C	ECM18	0.100399904010209
YLR390W	ECM19	0.466656301609876
YBR065C	ECM2	-0.0904422829152911
YBL101C	ECM21	0.0178750460929121
YLR228C	ECM22	-0.231922331010056
YPL021W	ECM23	-0.206448519855334
YJL201W	ECM25	-0.131646907439534
YJR106W	ECM27	0.266172297336474
YHL030W	ECM29	0.406592867398051
YOR092W	ECM3	-0.111431414143078
YLR436C	ECM30	0.325929017270678
YBR176W	ECM31	-0.179848326458466
YER176W	ECM32	-0.298863941766386
YBR078W	ECM33	0.138759550088155
YHL043W	ECM34	0.0276443490845112
YLR299W	ECM38	0.781726690214627
YKR076W	ECM4	1.98711346051265
YMR176W	ECM5	0.0717016050453151
YLR443W	ECM7	0.207246930870777
YBR076W	ECM8	0.466773758156138
YKR004C	ECM9	0.0131657871020036
YFR027W	ECO1	0.125989215588631
YGL222C	EDC1	0.180911928765937
YER035W	EDC2	1.62458889754803
YEL015W	EDC3	0.0371832037909961
YBL047C	EDE1	0.144847412473922
YBR033W	EDS1	1.4952921639257
YPL095C	EEB1	-0.236067630283701
YAL003W	EFB1	-0.729552768060331
YGR271C-A	EFG1	-0.822665827511207
YMR212C	EFR3	-0.495639091073061
YDR385W	EFT2	-0.00593331216545936
YPL037C	EGD1	0.150526743298201
YHR193C	EGD2	-0.328113403999357
YNL327W	EGT2	-0.345376130030868
YDR036C	EHD3	0.0537332453992766
YBR177C	EHT1	-0.242042404844869
YDR147W	EKI1	-0.137477279890681
YNL230C	ELA1	0.00838032103843931
YPL046C	ELC1	-0.434415759770171
YKL160W	ELF1	-0.0209414783076315
YOR144C	ELG1	-0.179817715178765
YKL048C	ELM1	-0.21419301226902
YJL196C	ELO1	0.180233948423758
YGR200C	ELP2	-0.636179146898853
YPL086C	ELP3	-0.681325581548512
YPL101W	ELP4	-0.394627739657858
YMR312W	ELP6	-0.553452422181831
YCL045C	EMC1	-0.0663557137816918
YJR088C	EMC2	0.139147045091839
YGL231C	EMC4	-0.0261923465914545
YLL014W	EMC6	-0.233258647007085
YLR186W	EMG1	-0.546524098764232
YDR512C	EMI1	0.0102124542049494
YDR516C	EMI2	1.52163987934634
YOL071W	EMI5	0.831904638973393
YGL200C	EMP24	0.289697510441834
YLR080W	EMP46	0.900483869196934
YFL048C	EMP47	-0.004896534593685
YLR083C	EMP70	-0.655196765814938
YDR039C	ENA2	0.215384248977641
YDR038C	ENA5	-0.361436563411114
YOL158C	ENB1	-0.547446820668545
YNL084C	END3	0.124259287695271
YGR254W	ENO1	0.24733119578089
YHR174W	ENO2	0.387514053384365
YBR247C	ENP1	-0.976646534481164
YGR145W	ENP2	-0.97074216749621
YDL161W	ENT1	0.184643283265419
YLR206W	ENT2	0.652148640565548
YJR125C	ENT3	0.437920578663081
YLL038C	ENT4	-0.263855324948236
YDR153C	ENT5	-0.0524482611401016
YEL059W	HHY1	0.201761004470954
YPL236C	ENV7	0.189219248075043
YNL080C	EOS1	-0.454583063677782
YFL024C	EPL1	0.287116305745351
YIL005W	EPS1	-0.097911232491876
YHR123W	EPT1	-0.290123841950278
YMR049C	ERB1	-0.691712361837919
YDR414C	ERD1	-0.634661048860136
YBL040C	ERD2	0.0360666129775312
YLR246W	ERF2	0.505577091432587
YGR175C	ERG1	0.266231509616434
YPL028W	ERG10	-0.233639706980765
YHR007C	ERG11	0.0677351369374641
YMR208W	ERG12	-0.0690502761854126
YML126C	ERG13	-0.0721874622553949
YMR202W	ERG2	-0.150544693419539
YJL167W	ERG20	-0.0336982238792692
YNL280C	ERG24	0.0404354847117705
YGR060W	ERG25	0.21492113475807
YGL001C	ERG26	0.022905566767042
YLR100W	ERG27	-0.00840012155713853
YER044C	ERG28	0.00141987348846357
YMR134W	ERG29	-0.0279240603613905
YLR056W	ERG3	-0.0309966864494721
YGL012W	ERG4	0.308739225595394
YMR015C	ERG5	0.0420004198400814
YML008C	ERG6	-0.223582449654161
YHR072W	ERG7	-0.345277678702024
YMR220W	ERG8	0.0588146982213613
YHR190W	ERG9	0.441496552877925
YPL096C-A	ERI1	-0.157625577437792
YFR041C	ERJ5	0.0632286924799934
YJR054W	YJR054W	0.0240058008380521
YML130C	ERO1	0.305426479855689
YAR002C-A	ERP1	-0.120741764706465
YAL007C	ERP2	0.141588793679336
YDL018C	ERP3	0.151709418613465
YOR016C	ERP4	0.0856760246565585
YHR110W	ERP5	0.315147219166606
YGL002W	ERP6	-0.15549877560429
YOR393W	ERR1	-0.0623949209533886
YMR323W	ERR3	0.195258736262136
YCR075C	ERS1	0.350838680919231
YBR239C	ERT1	-0.149034793425324
YGR029W	ERV1	0.0748186276597937
YGL054C	ERV14	-0.0812728448467975
YBR210W	ERV15	-0.138108320320002
YPR037C	ERV2	0.1397332448848
YML012W	ERV25	0.381950553828004
YGR284C	ERV29	0.468010406114191
YML067C	ERV41	-0.00178617853863788
YAL042W	ERV46	-0.0593951882755425
YOR244W	ESA1	0.0171949886414197
YNL125C	ESBP6	0.394253204253952
YMR219W	ESC1	0.203562013492027
YDR363W	ESC2	-0.12081870623279
YOL017W	ESC8	0.204839948618011
YDR365C	ESF1	-0.611825045524453
YNR054C	ESF2	-0.721252466073807
YIL151C	ESL1	-0.0255270678071635
YKR096W	ESL2	0.348161118492533
YGR098C	ESP1	-0.0868273786981602
YJR017C	ESS1	0.0695593800402831
YLR233C	EST1	0.156681120065618
YLR318W	EST2	0.0120444039713749
YIL009C-A	EST3	0.0131517946967809
YHL010C	ETP1	0.330762843952935
YBR026C	ETR1	1.10497638303874
YDR518W	EUG1	0.151218027393012
YLR300W	EXG1	0.416063854367213
YDR261C	EXG2	0.265202126529602
YOR033C	EXO1	0.0209432735856911
YJL085W	EXO70	0.142991621253674
YBR102C	EXO84	-0.0916093924497231
YOR317W	FAA1	1.54447016544768
YER015W	FAA2	0.219022945737122
YIL009W	FAA3	-0.889373928667268
YMR246W	FAA4	-0.67604492072453
YFR019W	FAB1	0.454167743719479
YDL045C	FAD1	0.226555951009811
YIL019W	FAF1	-1.15356152139842
YDR021W	FAL1	-1.08618411766416
YNL023C	FAP1	-0.539808522094288
YDL166C	FAP7	-0.340806419559325
YJL157C	FAR1	-0.595698428774226
YLR238W	FAR10	0.143494135981659
YNL127W	FAR11	-0.103490948549183
YMR052W	FAR3	0.243117734850815
YFR008W	FAR7	0.20980189664412
YMR029C	FAR8	0.146797225332426
YKL182W	FAS1	-0.501075602414738
YPL231W	FAS2	-0.0989637253319392
YBR041W	FAT1	0.0855637300214691
YER183C	FAU1	-0.252030184930182
YKL060C	FBA1	0.431490136831127
YLR377C	FBP1	0.404054395201106
YJL155C	FBP26	0.837471744258963
YDR339C	FCF1	-0.528885371829714
YLR051C	FCF2	-0.536498559315914
YKR016W	FCJ1	0.524884990079335
YMR277W	FCP1	-0.335954370550585
YPR062W	FCY1	-0.142736221260126
YER056C	FCY2	-0.381468973361567
YER060W	FCY21	-1.02411526833922
YER060W-A	FCY22	-0.391030220311294
YPL275W	FDH2	0.329932688013999
YCR034W	FEN1	-0.333764845623891
YCR028C	FEN2	-0.285190947924437
YBR101C	FES1	0.312904077267758
YMR058W	FET3	-0.553121736916146
YMR319C	FET4	-0.908799358827641
YFL041W	FET5	0.310276836694337
YPR104C	FHL1	-0.238554473928231
YBR040W	FIG1	0.420520334943529
YCR089W	FIG2	0.315111121585767
YNL325C	FIG4	0.141828821280676
YDR130C	FIN1	0.179532839162152
YJR093C	FIP1	-0.192260387667396
YER032W	FIR1	0.125526819385071
YIL065C	FIS1	0.62700172332425
YDR534C	FIT1	0.204739989546558
YOR382W	FIT2	-0.145610896364648
YOR383C	FIT3	-0.2839300819012
YIL131C	FKH1	-0.454284294019654
YNL068C	FKH2	-0.38112977343668
YLR342W	FKS1	0.151339741642139
YMR306W	FKS3	-0.100258099682083
YPL221W	FLC1	0.75033817278854
YAL053W	FLC2	0.465879871576266
YGL139W	FLC3	-0.417568956908996
YLR404W	FLD1	0.0922405057800976
YAR050W	FLO1	-0.052704445544042
YKR102W	FLO10	0.293641048033058
YHR211W	FLO5	0.597195195821125
YER109C	FLO8	-0.0364115669364605
YAL063C	FLO9	0.827422321289449
YBR008C	FLR1	-0.0401134249259858
YIL134W	FLX1	-0.203156108521466
YIL098C	FMC1	0.273254144511674
YDR236C	FMN1	0.154185802096025
YHR176W	FMO1	0.48892950438073
YER182W	FMP10	0.318339288110288
YDR070C	FMP16	3.08254080619503
YBR269C	FMP21	1.08133907111943
YBR047W	FMP23	0.358682702871263
YLR077W	FMP25	-0.0194500092759253
YLR454W	FMP27	0.842910942807825
YPL103C	FMP30	0.0208340756300564
YFL046W	FMP32	0.0932670091235866
YJL161W	FMP33	2.01394710192211
YGL080W	FMP37	0.221339050320513
YPL222W	FMP40	0.944788834521414
YNL168C	FMP41	-0.0856453334481247
YMR221C	FMP42	-0.370979536312715
YGR243W	FMP43	1.20183417792739
YDL222C	FMP45	1.85874914338987
YKR049C	FMP46	1.28141734794918
YGR052W	FMP48	1.64129678680061
YER004W	FMP52	0.555189122568742
YMR020W	FMS1	0.576511148839121
YBL013W	FMT1	0.0328487132824854
YDR110W	FOB1	-0.540166018790271
YNL256W	FOL1	-0.83773321649963
YGR267C	FOL2	0.0867016419829686
YMR113W	FOL3	-0.0929062157432963
YKR009C	FOX2	0.346521714701683
YNR047W	FPK1	0.33060907499782
YNL135C	FPR1	0.193400472112759
YDR519W	FPR2	0.362680926276002
YML074C	FPR3	-0.323803489520679
YLR449W	FPR4	-0.891222298628706
YLL043W	FPS1	-0.046444191110371
YLL029W	FRA1	0.194850620109525
YGL220W	FRA2	-0.298189604810525
YLR214W	FRE1	-0.589006093552385
YKL220C	FRE2	0.215110876492607
YOR381W	FRE3	0.121810329569303
YNR060W	FRE4	-0.439512867327799
YOR384W	FRE5	0.00553868011821372
YLL051C	FRE6	-0.317919062632749
YOL152W	FRE7	0.483576465717935
YLR047C	FRE8	-0.0864404405452854
YCL026C-A	FRM2	0.239033899446776
YDR373W	FRQ1	0.390080215495217
YLR060W	FRS1	-0.426234432238037
YFL022C	FRS2	-0.43570420119399
YOR324C	FRT1	-5.45963020987356e-05
YAL028W	FRT2	0.847561150648405
YOR271C	FSF1	-0.551693618644894
YHR049W	FSH1	-0.328920500735476
YMR222C	FSH2	-0.052969919577694
YOR280C	FSH3	0.219805705962385
YJL221C	IMA4	0.587416994805577
YBR207W	FTH1	0.236207507416567
YER145C	FTR1	-0.683746900081914
YBL042C	FUI1	-0.835222283379851
YPL262W	FUM1	0.478354245528975
YAL035W	FUN12	-0.388399794064397
YAL008W	FUN14	0.981815796354883
YAL034C	FUN19	0.421973158793207
YAL022C	FUN26	-0.0118189760182704
YAL019W	FUN30	-0.257297993955712
YHR128W	FUR1	-0.950749854767655
YBR021W	FUR4	-0.406318936647753
YCL027W	FUS1	-0.455709709765761
YMR232W	FUS2	0.269319831028204
YBL016W	FUS3	-0.448876567597193
YDR024W	FYV1	-0.0259451661990227
YIL097W	FYV10	0.759485945626928
YOR183W	FYV12	-0.11065707758072
YHR059W	FYV4	0.133850006021109
YCL058C	FYV5	-0.0317018809113173
YNL133C	FYV6	0.040818256848495
YLR068W	FYV7	-0.729306391998898
YGR196C	FYV8	0.406563688469052
YGL254W	FZF1	-0.163652679077097
YBR179C	FZO1	0.0702001910914479
YLR088W	GAA1	0.0533926757091757
YLR459W	GAB1	-0.159513941158817
YOR178C	GAC1	0.642187235170952
YMR250W	GAD1	2.69798032757354
YBR020W	GAL1	-0.036315525871003
YBR019C	GAL10	0.0674678342959572
YOL051W	GAL11	-0.0832766934215351
YLR081W	GAL2	-0.00258047571133167
YDR009W	GAL3	0.353189688569742
YPL248C	GAL4	0.372463816988937
YBR018C	GAL7	0.0826162353128424
YML051W	GAL80	0.0489573837631196
YER027C	GAL83	-0.0181854966615312
YKR039W	GAP1	1.37433942151459
YHR089C	GAR1	-0.58835482999739
YMR307W	GAS1	-0.0555366790183358
YLR343W	GAS2	0.282970639806078
YMR215W	GAS3	-0.547795530223839
YOL132W	GAS4	0.0581816240825148
YOL030W	GAS5	0.283161736124232
YFL021W	GAT1	0.573716411303967
YMR136W	GAT2	0.844233320050381
YLR013W	GAT3	-0.0338555617600986
YIR013C	GAT4	0.0920085510640747
YCL011C	GBP2	-0.240207073952142
YOR260W	GCD1	-0.572450345790807
YNL062C	GCD10	-0.835134151792393
YER025W	GCD11	-0.396265674754177
YJL125C	GCD14	-0.694030444340378
YGR083C	GCD2	-0.414945502360355
YDR211W	GCD6	-0.25731089026412
YLR291C	GCD7	-0.372667537257976
YGL195W	GCN1	-0.340039218328193
YDR283C	GCN2	0.101613428626949
YFR009W	GCN20	-0.25254902344419
YKR026C	GCN3	-0.346105906288539
YEL009C	GCN4	0.33583506244291
YGR252W	GCN5	-0.0885961795669996
YPL075W	GCR1	0.048263136613138
YNL199C	GCR2	-0.297095708314324
YDL226C	GCS1	-0.295127612337686
YDR019C	GCV1	0.556560716412895
YMR189W	GCV2	-0.0774158062848293
YAL044C	GCV3	-0.0790613601235999
YOR120W	GCY1	2.39389887341666
YEL042W	GDA1	-0.335396291174447
YPR184W	GDB1	2.38589017775103
YPL110C	GDE1	0.431211240228857
YOR375C	GDH1	0.721734610629167
YDL215C	GDH2	1.16076194365299
YAL062W	GDH3	0.662925510617656
YER136W	GDI1	0.290841283388437
YOR355W	GDS1	0.0474525183075227
YBR187W	GDT1	-0.691030888444908
YJR031C	GEA1	-0.258709477914215
YEL022W	GEA2	-0.182905224457897
YJR040W	GEF1	0.0754722576282781
YAL048C	GEM1	-0.102659848317256
YOR205C	GEP3	-0.0645090051325044
YHR100C	GEP4	-0.51106433413358
YLR091W	GEP5	-0.380240837877814
YGL057C	GEP7	0.0144087254333155
YGL020C	GET1	-0.179128959980115
YER083C	GET2	0.0909677237317983
YDL100C	GET3	0.23601307127136
YOR164C	GET4	-0.400216659255591
YKL104C	GFA1	0.588041842946625
YMR255W	GFD1	0.215684256757609
YCL036W	GFD2	-1.0619006292973
YDR358W	GGA1	1.37938183847843
YHR108W	GGA2	-0.278201087160242
YDL198C	GGC1	-0.354517119130656
YHR061C	GIC1	-0.140069916692096
YDR309C	GIC2	0.589673204676296
YCL039W	GID7	0.32575747674138
YMR135C	GID8	0.446526316475044
YNL153C	GIM3	-0.431653527582336
YEL003W	GIM4	-0.157388382111868
YML094W	GIM5	-0.364726771366268
YDR507C	GIN4	-0.121814725862353
YBR045C	GIP1	0.5145190715609
YER054C	GIP2	1.82690145251424
YPL137C	GIP3	-0.0218622068838199
YAL031C	GIP4	0.315398247450078
YDR152W	GIR2	-0.408199594426671
YDR096W	GIS1	0.669852745332245
YNL255C	GIS2	-0.369499497850445
YLR094C	GIS3	0.034188308716224
YML006C	GIS4	-0.136374581027749
YCR098C	GIT1	0.437566568913268
YEL011W	GLC3	2.20335228988642
YER133W	GLC7	0.153380833128949
YMR311C	GLC8	0.347169922639657
YDL207W	GLE1	-0.221438724690021
YER107C	GLE2	-0.355815147716918
YKR058W	GLG1	0.781421638231458
YJL137C	GLG2	0.164349750755258
YCL040W	GLK1	3.28500506863147
YPR035W	GLN1	0.171158131089897
YER040W	GLN3	-0.00907172099907043
YOR168W	GLN4	-0.683467499577475
YML004C	GLO1	0.899708920928886
YDR272W	GLO2	0.575752094210598
YER122C	GLO3	-0.0670220159350348
YOR040W	GLO4	0.226358151800857
YPL091W	GLR1	0.308901518890799
YDL171C	GLT1	-0.296509508370079
YEL046C	GLY1	-0.123824858993874
YKR030W	GMH1	0.0228012028879969
YFL017C	GNA1	-0.0914654632829919
YHR183W	GND1	-0.454843419504397
YGR256W	GND2	2.18741514756739
YDR508C	GNP1	-0.0716658027473746
YOR320C	GNT1	-0.126434011069693
YJL184W	GON7	-0.129246900273525
YNL274C	GOR1	2.16490346498785
YHL031C	GOS1	0.11453368218892
YMR292W	GOT1	-0.315164778405321
YHR005C	GPA1	-0.332359673149248
YER020W	GPA2	0.265148367703648
YOR371C	GPB1	0.125302282095972
YAL056W	GPB2	0.00667866039980752
YDL022W	GPD1	1.72790382335763
YOL059W	GPD2	-0.328434423980724
YGL121C	GPG1	2.99719662425581
YPR160W	GPH1	2.87676152646705
YGR216C	GPI1	-0.232799302211777
YGL142C	GPI10	-0.118897258958862
YDR302W	GPI11	-0.227218452042282
YMR281W	GPI12	0.130148299788894
YLL031C	GPI13	-0.189113240753526
YJR013W	GPI14	-0.0795459317843717
YNL038W	GPI15	-0.457660073469977
YHR188C	GPI16	0.124645437138245
YDR434W	GPI17	-0.0543613500385953
YBR004C	GPI18	-0.0855863565290829
YDR437W	GPI19	-0.279534581603981
YPL076W	GPI2	-0.332155726413096
YDR331W	GPI8	-0.566921921406702
YKL152C	GPM1	-0.17054147598393
YDL021W	GPM2	1.46174641570734
YOL056W	GPM3	-0.543101736371441
YDL035C	GPR1	0.341566927482423
YKR067W	GPT2	1.00969133675416
YKL026C	GPX1	0.547456168175716
YBR244W	GPX2	-0.222424260959399
YLL035W	GRC3	-0.584568526557174
YPL223C	GRE1	2.92576551151396
YOL151W	GRE2	0.501947021953652
YHR104W	GRE3	1.62875485989325
YDR517W	GRH1	0.0173167764333059
YJR090C	GRR1	0.0791802531843632
YBR121C	GRS1	-0.381836303348583
YPR081C	GRS2	0.386822721849139
YCL035C	GRX1	1.49214020557194
YDR513W	GRX2	1.02620285588029
YDR098C	GRX3	0.119203769980239
YER174C	GRX4	-0.245255678514199
YPL059W	GRX5	0.264723919448658
YDL010W	GRX6	0.470990645759157
YBR014C	GRX7	0.526953116189576
YLR364W	GRX8	-0.216625139493083
YGR032W	GSC2	2.84047263835463
YML048W	GSF2	0.0448285551187836
YDR108W	TRS85	-0.098106462407981
YJL101C	GSH1	0.0417569776101759
YOL049W	GSH2	0.108456771842569
YJL103C	GSM1	0.931118878097093
YLR293C	GSP1	-0.153090967707947
YOR185C	GSP2	0.489151013838226
YFR015C	GSY1	2.41837383413272
YLR258W	GSY2	2.42776890138497
YDR221W	GTB1	0.0279980465444422
YGR154C	GTO1	0.403356753672149
YMR251W	GTO3	0.179685838837382
YML121W	GTR1	0.385083494107762
YGR163W	GTR2	0.0507688262169415
YGL181W	GTS1	0.282378986533282
YIR038C	GTT1	2.01113684905601
YLL060C	GTT2	0.243171474780593
YEL017W	GTT3	-0.0224884376777761
YMR217W	GUA1	-0.571264149148719
YDL238C	GUD1	0.355437204247065
YLR289W	GUF1	0.269814178713267
YDR454C	GUK1	-0.316453927901876
YGL084C	GUP1	0.183560797194522
YPL189W	GUP2	0.0371591582714832
YGL245W	GUS1	-0.154804724421537
YHL032C	GUT1	0.130236002000625
YIL155C	GUT2	1.71986632548849
YIL041W	GVP36	0.0701085701936407
YJL091C	GWT1	-0.0895870455253131
YMR192W	GYL1	0.113326540335641
YOR070C	GYP1	0.301886082652309
YPL249C	GYP5	0.280413246837733
YJL044C	GYP6	-0.0074163063175598
YDL234C	GYP7	1.00398339598692
YFL027C	GYP8	0.0944633532590126
YJL110C	GZF3	-0.117440944575621
YPR008W	HAA1	0.0697014927900319
YFL031W	HAC1	0.431066329654826
YGR021W	YGR021W	0.245462044551036
YPR005C	HAL1	0.698662285130218
YJL165C	HAL5	0.459799221766771
YOL089C	HAL9	-0.0133906999761484
YJR069C	HAM1	0.00198729993641482
YLR256W	HAP1	0.282792791305098
YGL237C	HAP2	0.271134091379518
YBL021C	HAP3	-0.151319917080153
YKL109W	HAP4	1.43055123476109
YOR358W	HAP5	0.172303592040387
YMR290C	HAS1	-0.921569105696794
YPL001W	HAT1	0.0335406872039672
YEL056W	HAT2	-0.190534115204439
YCL026C-B	HBN1	0.280766507244215
YKR084C	HBS1	-0.202137855034687
YDL223C	HBT1	1.51955438877509
YJL033W	HCA4	-1.05119577697303
YNL281W	HCH1	0.257272705310398
YCR065W	HCM1	-0.177850671815989
YLR192C	HCR1	-0.113441005265866
YKL017C	HCS1	-0.0166737691520947
YNL021W	HDA1	-0.384547624364836
YDR295C	HDA2	0.274493165697445
YPR179C	HDA3	0.10625303067749
YNL014W	HEF3	-0.57329646520349
YDR458C	HEH2	-0.104295312627838
YBL032W	HEK2	-0.380368965837042
YDR232W	HEM1	-0.300217408142485
YDR047W	HEM12	0.181665749987923
YDR044W	HEM13	-0.0868025999655179
YER014W	HEM14	0.278066506115668
YOR176W	HEM15	-0.0760983267096431
YGL040C	HEM2	-0.109776565186412
YDL205C	HEM3	-0.261387361221609
YOR278W	HEM4	0.0967249092444023
YOR227W	HER1	1.15555424483682
YMR293C	HER2	0.232585220072224
YOR237W	HES1	0.348740530691729
YMR207C	HFA1	-0.313432263135315
YMR110C	HFD1	1.00716553499041
YPL254W	HFI1	-0.476156923144824
YGL251C	HFM1	0.068003571186193
YGR187C	HGH1	-0.825250309169775
YBR009C	HHF1	-0.283678469334992
YNL030W	HHF2	-0.0762491366633307
YPL127C	HHO1	0.0853677254237882
YBR010W	HHT1	-0.194251649730022
YNL031C	HHT2	0.21241098464705
YLL022C	HIF1	-0.29084016712311
YDR317W	HIM1	0.157099136143822
YGR191W	HIP1	-0.324859376940501
YBL008W	HIR1	-0.12892686577598
YOR038C	HIR2	-0.603926973067931
YJR140C	HIR3	-0.205442692181377
YER055C	HIS1	-0.615851068652967
YFR025C	HIS2	0.0688205218705206
YOR202W	HIS3	-0.0779429658383867
YCL030C	HIS4	-0.5134173742236
YIL116W	HIS5	0.479262692310075
YIL020C	HIS6	-0.69670037901578
YBR248C	HIS7	-0.266906742090137
YJR055W	HIT1	-0.490944230712651
YDR420W	HKR1	0.0750146992075816
YMR161W	HLJ1	-0.226135586089433
YDR528W	HLR1	-0.104731850585319
YER057C	HMF1	0.550029816295639
YML075C	HMG1	-0.341958684751608
YLR450W	HMG2	-0.0108432725945883
YOL095C	HMI1	-0.287885235908641
YDR174W	HMO1	-0.12550044286716
YCR097W	HMRA1	0.00191532054279605
YOR032C	HMS1	0.780420602346922
YJR147W	HMS2	-1.1968842020435
YBR034C	HMT1	-0.665932794140322
YLR205C	HMX1	0.532303057277085
YGL077C	HNM1	-0.782534417553363
YDL125C	HNT1	0.209084324331324
YDR305C	HNT2	0.164569247706621
YOR258W	HNT3	-0.172979784250769
YDL227C	HO	-0.733173225697869
YJR075W	HOC1	-0.129358106176031
YMR032W	HOF1	0.0038606349164983
YLR113W	HOG1	0.113214198622754
YNR055C	HOL1	-0.454524736698016
YDR158W	HOM2	-0.240164180649994
YER052C	HOM3	-0.100398041164555
YJR139C	HOM6	0.083755849914102
YIL072W	HOP1	0.6812385880197
YGL033W	HOP2	-0.0352383121742987
YER062C	HOR2	1.16135182773307
YMR251W-A	HOR7	2.83082130651794
YPR068C	HOS1	0.0403710511050714
YGL194C	HOS2	0.0691179454206329
YPL116W	HOS3	0.218162240194923
YIL112W	HOS4	-0.0369883025474858
YMR172W	HOT1	0.0284550413412098
YKL084W	HOT13	-0.475828371960752
YPR193C	HPA2	0.553618357306012
YEL066W	HPA3	0.293174844720885
YBR215W	HPC2	0.136056177936893
YOL155C	HPF1	1.14779258950245
YDR138W	HPR1	-0.242542339050105
YDR399W	HPT1	-1.02319297490301
YNL004W	HRB1	-0.0929342600396027
YOL013C	HRD1	0.121292039184476
YLR207W	HRD3	-0.0633142088333188
YOR267C	HRK1	0.0880634053994001
YOL123W	HRP1	-0.342123063949951
YDR291W	HRQ1	0.00411474998445815
YPL204W	HRR25	0.125775431967707
YOL133W	HRT1	0.0677858013505434
YLR097C	HRT3	0.266927195468096
YMR186W	HSC82	0.244747327604133
YHL002W	HSE1	0.127713555222746
YGL073W	HSF1	0.337483254384258
YMR288W	HSH155	-0.527674861443402
YOR319W	HSH49	-0.151682944826239
YKL138C-A	HSK3	0.053992826454597
YKL101W	HSL1	0.459301019556327
YBR133C	HSL7	-0.0493244076234887
YBR272C	HSM3	0.155763279600099
YOR020C	HSP10	0.349518156980312
YLL026W	HSP104	2.66505734258198
YFL014W	HSP12	5.12524412350993
YJL159W	HSP150	1.25026473837735
YBR072W	HSP26	5.24388740962549
YCR021C	HSP30	1.15340145861429
YDR533C	HSP31	1.63501338681379
YDR171W	HSP42	3.63532488868409
YLR259C	HSP60	0.953694240728032
YDR258C	HSP78	2.44646122015494
YPL240C	HSP82	0.071104893218894
YOL068C	HST1	0.00510983848758318
YPL015C	HST2	0.163076553253942
YOR025W	HST3	-0.0941638150790705
YDR191W	HST4	0.0702088217298913
YGR223C	HSV2	0.347803831637819
YDR225W	HTA1	-0.166040823702869
YBL003C	HTA2	-0.0185408559169685
YDR224C	HTB1	0.120765268463002
YBL002W	HTB2	-0.155979538428854
YHR067W	HTD2	-0.209255625063234
YCR020W-B	HTL1	-0.210338613263648
YPR033C	HTS1	-0.360811249502938
YOL012C	HTZ1	-0.175228937607217
YGR268C	HUA1	0.49784188716856
YOR284W	HUA2	-0.026792112193735
YNR032C-A	HUB1	-0.213887008893532
YML058W-A	HUG1	1.00944039127745
YJR036C	HUL4	0.208020754495362
YGL141W	HUL5	0.311648700215892
YGL168W	HUR1	-0.356803057297547
YPL244C	HUT1	-0.397469277245044
YER039C	HVG1	0.0817840968898582
YFR053C	HXK1	4.57631365740478
YGL253W	HXK2	-0.16144565743995
YHR094C	HXT1	-0.645536093970673
YFL011W	HXT10	0.121687214673269
YOL156W	HXT11	0.11033155172741
YEL069C	HXT13	0.427634449151614
YNL318C	HXT14	-0.401545429845943
YJR158W	HXT16	-0.213252602007546
YNR072W	HXT17	0.419715870979884
YMR011W	HXT2	0.245061887829094
YHR092C	HXT4	0.165924572287244
YHR096C	HXT5	2.59851777068046
YDR343C	HXT6	0.936404576019749
YJL214W	HXT8	-0.669026668724411
YJL219W	HXT9	0.116330489724197
YKL189W	HYM1	0.514374856525927
YEL034W	HYP2	0.21064597999533
YIR037W	HYR1	0.856205534444033
YOR126C	IAH1	0.279852585728603
YJR122W	IBA57	0.0845753848478087
YNL164C	IBD2	-0.219016817129693
YGR273C	IBI1	-0.214063144679944
YMR295C	IBI2	0.349098123292274
YIL090W	ICE2	-0.26177262350183
YER065C	ICL1	0.276829305812355
YPR006C	ICL2	0.521526600447397
YER078C	ICP55	-0.0969774124293481
YBR157C	ICS2	0.5536822587902
YJL077C	ICS3	0.0658787003194749
YLR099C	ICT1	0.402687049099223
YMR195W	ICY1	0.977311330430595
YPL250C	ICY2	0.330839027124828
YNL037C	IDH1	0.44557952502948
YOR136W	IDH2	0.662138922554395
YPL117C	IDI1	-0.270852550044137
YDL066W	IDP1	0.391266523312619
YLR174W	IDP2	1.19749556156658
YNL009W	IDP3	0.0324286659983823
YJL146W	IDS2	0.0798999144061693
YFL013C	IES1	0.112636702915346
YNL215W	IES2	0.132620681126919
YLR052W	IES3	-0.140123772824322
YOR189W	IES4	-0.110453772449313
YER092W	IES5	0.379098330045827
YEL044W	IES6	-0.147277479186644
YBR159W	IFA38	-0.063182753996219
YLR223C	IFH1	-0.611993035778269
YOL023W	IFM1	0.191484036709919
YNL157W	IGO1	0.20238685492664
YHR132W-A	IGO2	0.0644059115404282
YHR187W	IKI1	-0.39581642461528
YLR384C	IKI3	-0.386869152168592
YJL057C	IKS1	0.716607439877791
YJR118C	ILM1	-0.232607625306495
YBL076C	ILS1	-0.77382017054152
YER086W	ILV1	-0.278526426895653
YMR108W	ILV2	-0.0540864818295205
YJR016C	ILV3	-0.466973049625156
YLR355C	ILV5	-0.532601977352058
YCL009C	ILV6	-0.175187996362904
YAR073W	IMD1	-1.1081813344694
YHR216W	IMD2	-0.946583179378814
YLR432W	IMD3	-0.480733734119493
YML056C	IMD4	-0.922907522974325
YJR094C	IME1	-0.12444907592648
YJL106W	IME2	0.617386488658709
YGL192W	IME4	0.0110070449050522
YCR046C	IMG1	0.299230419286826
YCR071C	IMG2	0.0518655337877026
YLR309C	IMH1	0.0710249405324683
YJR138W	IML1	-0.0255926049802532
YJL082W	IML2	0.483640212504387
YBR107C	IML3	0.00898861260392633
YMR150C	IMP1	-0.0697255651087614
YMR035W	IMP2	0.143865182171725
YIL154C	IMP2'	0.154340095768599
YHR148W	IMP3	-0.658371921262851
YNL075W	IMP4	-0.784702103812882
YDL181W	INH1	1.60857098705082
YHR046C	INM1	-0.232443950839391
YDR287W	INM2	0.226789207270091
YNL152W	INN1	-0.189455652827461
YJL153C	INO1	1.63209007217972
YDR123C	INO2	-0.566306675736128
YOL108C	INO4	-0.0672307229888669
YGL150C	INO80	-0.0355311368406461
YMR204C	INP1	-0.0767848411874984
YMR163C	INP2	-0.098554014377393
YIL002C	INP51	0.156171786833316
YNL106C	INP52	-0.0273110951053415
YOR109W	INP53	-0.0680767027360157
YOL065C	INP54	0.15420878902947
YLR095C	IOC2	0.0850150918456668
YFR013W	IOC3	-0.180867785646444
YMR044W	IOC4	-0.201418675404593
YHR085W	IPI1	-0.783641906728308
YNL182C	IPI3	-0.919872607545591
YDR315C	IPK1	0.278478073762514
YPL209C	IPL1	-0.0365012835945506
YBR011C	IPP1	0.232214028593273
YDR072C	IPT1	-0.0111775523032692
YPL242C	IQG1	0.323504686577853
YBR140C	IRA1	0.316118043765835
YOL081W	IRA2	0.367423383446561
YOL015W	IRC10	0.143067265909468
YOR013W	IRC11	-0.123798112578436
YOR235W	IRC13	-0.0920867720205741
YOR135C	IRC14	-0.0948506274536596
YPL017C	IRC15	1.28966381019089
YPR038W	IRC16	-0.0969480990342835
YJL037W	IRC18	0.739376322967971
YLL033W	IRC19	0.0810013700079055
YDR112W	IRC2	-0.0454808211057853
YLR247C	IRC20	0.224038772686632
YMR073C	IRC21	0.0290182479796122
YEL001C	IRC22	0.0828445795112592
YOR044W	IRC23	0.404829026876672
YIR036C	IRC24	0.56510498990908
YLR021W	IRC25	-0.155053261467719
YDR332W	IRC3	0.0134502677490894
YDR540C	IRC4	0.302832285508322
YFR038W	IRC5	-0.423427952746692
YFR043C	IRC6	0.00545243386110005
YFR055W	IRC7	-0.0823495902479495
YJL051W	IRC8	0.233613442841128
YJL142C	IRC9	1.34705660041756
YHR079C	IRE1	-0.119089929657982
YIL026C	IRR1	0.0666732439211267
YKR019C	IRS4	-0.103789447998842
YLL027W	ISA1	0.298802099255842
YPR067W	ISA2	0.168340429700935
YER019W	ISC1	0.127131998342087
YER180C	ISC10	-0.0275140023073982
YER048W-A	ISD11	0.0488675054399759
YMR081C	ISF1	0.195903527229381
YPL040C	ISM1	-0.0213825298846958
YOR155C	ISN1	0.380744270429041
YPR106W	ISR1	-0.194463124070847
YNL265C	IST1	0.455536065824143
YBR086C	IST2	0.00764832030339279
YIR005W	IST3	0.138463509872851
YPL135W	ISU1	1.03272520837591
YOR226C	ISU2	-0.00459656850492314
YBR245C	ISW1	-0.436502864702932
YOR304W	ISW2	-0.0344588951875062
YJR050W	ISY1	-0.0153943960009883
YGL133W	ITC1	0.156384843711758
YDR497C	ITR1	-0.247771608548567
YOL103W	ITR2	-0.177663918963548
YML068W	ITT1	0.151751202101712
YDR229W	IVY1	0.120784109518673
YDL115C	IWR1	0.347670054486426
YKL032C	IXR1	-0.227993999397395
YDR492W	IZH1	-0.484430868393475
YOL002C	IZH2	-0.605633991121572
YLR023C	IZH3	0.577368980771685
YOL101C	IZH4	-0.780752003633689
YGL018C	JAC1	0.0898391336543564
YJL073W	JEM1	-0.0953426912320276
YKL217W	JEN1	0.268051622850713
YER051W	JHD1	0.176717390329848
YJR119C	JHD2	0.550285962191519
YPR061C	JID1	0.0986671215637278
YLR331C	JIP3	0.0702550243345176
YDR475C	JIP4	0.590769215089465
YPR169W	JIP5	-0.478929584023578
YNL227C	JJJ1	-0.512127364939693
YJL162C	JJJ2	-0.260897185380619
YJR097W	JJJ3	-0.608626556374591
YLL057C	JLP1	0.378974777927986
YMR132C	JLP2	-0.282963371087165
YMR294W	JNM1	-0.0545176367108118
YJR091C	JSN1	0.255059720081844
YKR038C	KAE1	0.123911728450487
YBR017C	KAP104	-0.306477121474711
YGL241W	KAP114	-0.118169624065554
YPL125W	KAP120	-0.109085820503707
YGL016W	KAP122	-0.610514745349882
YER110C	KAP123	-0.85681922324746
YLR347C	KAP95	-0.595302460529518
YNL188W	KAR1	-0.417776031002628
YJL034W	KAR2	0.638314649534735
YPR141C	KAR3	-0.0662942411440534
YCL055W	KAR4	-0.18921429626441
YMR065W	KAR5	-0.247376587244794
YPL269W	KAR9	-0.297546251170939
YCL024W	KCC4	0.00021709806342704
YDR017C	KCS1	0.0120808246061765
YFR042W	KEG1	0.253336193445403
YDR367W	KEI1	-0.286619949647681
YHR158C	KEL1	-0.0354921592144004
YGR238C	KEL2	-0.676763153261898
YPL263C	KEL3	-0.759932792035737
YGL173C	XRN1	-0.0711235759702123
YPL145C	KES1	-0.266536928350423
YGL203C	KEX1	0.107592987197699
YNL238W	KEX2	-0.313205913510414
YIL125W	KGD1	0.824918960644524
YDR148C	KGD2	0.755311592482042
YJL094C	KHA1	0.205741532985244
YHR102W	KIC1	0.130577460623708
YDR122W	KIN1	0.810694929656175
YLR096W	KIN2	-0.0301178711695821
YDL108W	KIN28	0.0307603434413275
YAR018C	KIN3	0.149511787203726
YOR233W	KIN4	-0.33468776892904
YCR091W	KIN82	0.588244101607738
YBL063W	KIP1	0.0215255223955091
YPL155C	KIP2	0.0799601220523468
YGL216W	KIP3	-0.0117307229485835
YKL168C	KKQ8	0.34667055857572
YDL049C	KNH1	-0.250626506714578
YLL019C	KNS1	1.06185774380911
YHR186C	KOG1	-0.0567959134031639
YNL322C	KRE1	0.622346884281873
YGR166W	TRS65	-0.239487301620174
YDR483W	KRE2	0.0519388633501917
YIL027C	EMC5	-0.151804985298678
YER038C	KRE29	-0.2741199037627
YNL132W	KRE33	-1.14791835677784
YOR336W	KRE5	-0.09722377565997
YPR159W	KRE6	0.661016893073914
YJL174W	KRE9	0.452600494883623
YNL308C	KRI1	-0.761608240463872
YCL059C	KRR1	-0.811458798340529
YDR037W	KRS1	-0.292420338316999
YHR082C	KSP1	0.42231521919874
YGR040W	KSS1	-0.120783981581213
YBL071W-A	KTI11	-0.305660116894977
YKL110C	KTI12	-0.549317079930924
YOR099W	KTR1	0.212991256348182
YKR061W	KTR2	0.563846803764578
YBR205W	KTR3	-0.182195068675028
YBR199W	KTR4	0.544587727349328
YNL029C	KTR5	-0.165151670870144
YPL053C	KTR6	0.0782277902956883
YIL085C	KTR7	-0.140716243743151
YJL207C	LAA1	-0.0610444994418835
YKL008C	LAC1	-0.167421035613079
YHL003C	LAG1	-0.203260478444189
YOL025W	LAG2	0.0463909004603225
YNL045W	LAP2	0.796560273484519
YNL239W	LAP3	0.620940599115004
YKL103C	APE1	1.89624557815843
YKR063C	LAS1	-0.326754397542134
YOR181W	LAS17	-0.00136400584442242
YJL062W	LAS21	-0.107774379566126
YNL071W	LAT1	0.286681536845735
YMR296C	LCB1	-0.304385116798491
YDR062W	LCB2	-0.172058806042642
YJL134W	LCB3	-0.256814841959695
YOR171C	LCB4	-0.143627877072447
YLR260W	LCB5	0.350430366469702
YDR499W	LCD1	-0.0182130641164857
YPL056C	LCL1	-0.000615469565229702
YLR104W	LCL2	0.225420293863463
YGL085W	LCL3	0.0174034712827341
YER127W	LCP5	-0.651932053361947
YCL005W	LDB16	-0.245032420946235
YDL146W	LDB17	0.10686651972314
YLL049W	LDB18	0.0423757879806027
YOR322C	LDB19	-0.114064716260766
YBL006C	LDB7	-0.0237023179762315
YPL213W	LEA1	0.171574266721573
YPL054W	LEE1	0.161161534827132
YNL323W	LEM3	-0.145423319129398
YOR123C	LEO1	-0.177081503019832
YGL009C	LEU1	-0.561047599904476
YCL018W	LEU2	-0.20299559797522
YLR451W	LEU3	-0.346970910289294
YNL104C	LEU4	0.426878354642545
YHR002W	LEU5	0.096047047033702
YOR108W	LEU9	-1.32208262007228
YPL055C	LGE1	0.0626898685948158
YDL051W	LHP1	-0.652436553941753
YKL073W	LHS1	-0.183039227812487
YJR070C	LIA1	-0.938705209837876
YGL090W	LIF1	0.262369254943319
YHR156C	LIN1	0.133356510807949
YMR298W	LIP1	0.149634064566507
YLR239C	LIP2	0.0151649537338461
YOR196C	LIP5	-0.0802575928494332
YFR001W	LOC1	-0.696289635299544
YJL038C	LOH1	0.301015387490924
YKL205W	LOS1	-0.426830339941162
YKL183W	LOT5	-0.132451414149531
YLR011W	LOT6	0.275988503843113
YFL018C	LPD1	0.585089218312303
YPL060W	MFM1	0.50308525744673
YDR503C	LPP1	0.391974447923352
YOR084W	LPX1	0.18946531964186
YCL051W	LRE1	0.135329675810751
YDL240W	LRG1	-0.288859659626587
YNR008W	LRO1	0.147009930361967
YHR081W	LRP1	-0.530654895845872
YDR439W	LRS4	-0.131490270363482
YGR136W	LSB1	0.664751861386515
YFR024C-A	LSB3	0.377572046255857
YCL034W	LSB5	0.238255856427484
YJL100W	LSB6	-0.222628881967742
YOR142W	LSC1	0.665470709189424
YGR244C	LSC2	1.52067334408039
YGL099W	LSG1	-0.949814383504575
YJL124C	LSM1	-0.343286231907231
YHR121W	LSM12	0.0586339452638679
YBL026W	LSM2	-0.254084435783945
YLR438C-A	LSM3	-0.11746550694085
YER112W	LSM4	-0.115633987816327
YER146W	LSM5	-0.328203486415049
[truncated: 4,171 more rows]
