# Supplementary material for: Cell cycle population effects in perturbation studies
Source: Mol Syst Biol. 2014 Jul 1;10(6):732. doi: 10.15252/msb.20145172 (PMC4265054; doi:10.15252/msb.20145172)
Supplement: Supplementary file 13 — Supplementary Dataset S4 [file msb0010-0732-sd13.zip › msb145172-sup-0013-DatasetS4/dataset 4/README]

Supplementary_data4.txt - The slow growth profile. This is the column in the first SVD mode (see Figure 1B and Supplementary_data1) having the largest Euclidean norm. It corresponds to the scores of the first principal component scaled to that of the strain with the strongest slow growth effect. It can be thought of as the most severe slow growth related log2(fold change), per transcript, seen in the set of deletion mutants.
