# Supplementary material for: Cell cycle population effects in perturbation studies
Source: Mol Syst Biol. 2014 Jul 1;10(6):732. doi: 10.15252/msb.20145172 (PMC4265054; doi:10.15252/msb.20145172)
Supplement: Supplementary file 14 — Supplementary Dataset S5 [file msb0010-0732-sd14.zip]

Archive with 8 entries (4 files):
- msb145172-sup-0015-DatasetS5/
- msb145172-sup-0015-DatasetS5/dataset 5/
- msb145172-sup-0015-DatasetS5/dataset 5/data set 5.txt
- msb145172-sup-0015-DatasetS5/dataset 5/README
- msb145172-sup-0015-DatasetS5/__MACOSX/
- msb145172-sup-0015-DatasetS5/__MACOSX/dataset 5/
- msb145172-sup-0015-DatasetS5/__MACOSX/dataset 5/._data set 5.txt
- msb145172-sup-0015-DatasetS5/__MACOSX/dataset 5/._README
