# Supplementary material for: Cell cycle population effects in perturbation studies
Source: Mol Syst Biol. 2014 Jul 1;10(6):732. doi: 10.15252/msb.20145172 (PMC4265054; doi:10.15252/msb.20145172)
Supplement: Supplementary file 14 — Supplementary Dataset S5 [file msb0010-0732-sd14.zip › msb145172-sup-0015-DatasetS5/dataset 5/README]

Supplementary_data5.txt - Transformed gene expression changes of 1484 S. cerevisiae gene deletion mutants. Any similarity to the slow growth profile has been removed by subtracting the first SVD mode from the original data. Rows, column labels and ordering as in Supplementary_data1.txt
