# Supplementary material for: Cell cycle population effects in perturbation studies
Source: Mol Syst Biol. 2014 Jul 1;10(6):732. doi: 10.15252/msb.20145172 (PMC4265054; doi:10.15252/msb.20145172)
Supplement: Supplementary file 15 — Supplementary Dataset S6 [file msb0010-0732-sd15.zip]

Archive with 8 entries (4 files):
- msb145172-sup-0014-DatasetS6/
- msb145172-sup-0014-DatasetS6/dataset 6/
- msb145172-sup-0014-DatasetS6/dataset 6/data set 6.txt
- msb145172-sup-0014-DatasetS6/dataset 6/README.txt
- msb145172-sup-0014-DatasetS6/__MACOSX/
- msb145172-sup-0014-DatasetS6/__MACOSX/dataset 6/
- msb145172-sup-0014-DatasetS6/__MACOSX/dataset 6/._data set 6.txt
- msb145172-sup-0014-DatasetS6/__MACOSX/dataset 6/._README.txt
