# Supplementary material for: Cell cycle population effects in perturbation studies
Source: Mol Syst Biol. 2014 Jul 1;10(6):732. doi: 10.15252/msb.20145172 (PMC4265054; doi:10.15252/msb.20145172)
Supplement: Supplementary file 15 — Supplementary Dataset S6 [file msb0010-0732-sd15.zip › msb145172-sup-0014-DatasetS6/dataset 6/README.txt]

Supplementary_data6.txt - Gene expression changes (as Supplementary_data3.txt), transformed gene expression changes (as Supplementary_data5.txt) and p-values of 1484 S. cerevisiae gene deletion mutants combined into one file. The p-values are those from Kemmeren et al. 2014, reflecting the significance of the untransformed expression changes.
