# Supplementary material for: Cell cycle population effects in perturbation studies
Source: Mol Syst Biol. 2014 Jul 1;10(6):732. doi: 10.15252/msb.20145172 (PMC4265054; doi:10.15252/msb.20145172)
Supplement: Supplementary file 16 — Supplementary R Packages [file msb0010-0732-sd16.zip]

Archive with 10 entries (7 files):
- code/
- code/README.txt
- code/scripts/
- code/scripts/remove.signature.R
- code/scripts/svd-transform.R
- code/Rpackages/
- code/Rpackages/s3c2_1.1.1.tar.gz
- code/Rpackages/s3c2_1.1.1.zip
- code/Rpackages/dccd_1.1.1.tar.gz
- code/Rpackages/dccd_1.1.1.zip
