# Supplementary material for: Cell cycle population effects in perturbation studies
Source: Mol Syst Biol. 2014 Jul 1;10(6):732. doi: 10.15252/msb.20145172 (PMC4265054; doi:10.15252/msb.20145172)
Supplement: Supplementary file 16 — Supplementary R Packages [file msb0010-0732-sd16.zip › code/README.txt]

File                         Description

README.txt                   This file
scripts/svd-transform.R      Script that determines and subtracts the first principal component from any data set
scripts/remove.signature.R   Script transforming any data using the slow growth profile determined in this study
Rpackages/dccd_1.1.1.tar.gz  R package for the deconvolution, Linux/Mac version
Rpackages/dccd_1.1.1.zip     R package for the deconvolution, windows version
Rpackages/s3c2_1.1.1.tar.gz  R package for the simulation, Linux/Mac version
Rpackages/s3c2_1.1.1.zip     R package for the simulation, windows version
