# Supplementary material for: Cell cycle population effects in perturbation studies
Source: Mol Syst Biol. 2014 Jul 1;10(6):732. doi: 10.15252/msb.20145172 (PMC4265054; doi:10.15252/msb.20145172)
Supplement: Supplementary file 16 — Supplementary R Packages [file msb0010-0732-sd16.zip › code/scripts/remove.signature.R]

#!/usr/bin/env Rscript
# $Id: remove.signature.R 624 2014-06-24 12:38:44Z philip $
###
### This script removes the slow growth signature from a dataset as
### described in O'Duibhir et al., Mol. Syst. Biol. 10:732 (2014); see
### http://msb.embopress.org/content/10/6/732)
### The data is from Kemmeren et al. Cell. 2014 Apr 24;157(3):740-52,
### doi:10.1016/j.cell.2014.02.054
###
### It has been tested on Linux but should be trivial to adapt to Mac and Windows.
###
### On Unix, it can also work as a stand-alone script:
###
### chmod a+x remove.slowgrowth-profile.R ## needed once to make the script executable
###
### ./remove.slowgrowth-profile.R
###
### It was used e.g. for the amino acid and phosphate starvation data
### shown in Fig. 6A and B.
###
### For this, the slow growth signature is needed; in this script we use
### the one described in the publication, called
### 'Supplementary_data4.txt'. (You can easily calculate the signature from the
### original data; see script 'svd-transform.R' for that).
###
### The correspondence between the
### transcripts in the slow growth signature and the data set is
### established based on gene names. The output will be only for
### transcripts present in both the input files.
###
### The script produces, again in the current directory, the files
### data-signatureremoved.txt (the input data that has now been made
### independent of the signature) and 'data-signaturestrength.txt' (the
### degree to which the signature was present in each of the columns of
### the the input data).
###
### Written by Philip Lijnzaad <p.lijnzaad@umcutrecht.nl>, december 2013
###

l <- commandArgs(); args <- l[ grep("^--", l, invert=TRUE) ][-1]
.usage <- function() {
  cat(file=stderr(), "
Usage:

    svd-transform.R data.txt slowgrowth-profile.txt

data.txt is the name of the input data file from which correlation with
slowgrowth profile is to be removed. An example of such a file would be
Supplementary_data3.txt. It must be tab-delimited, with the first row
the column names (topleft cell should be empty) and the first column the
rownames (other non-numeric columns are ignored).
The file must be tab-delimited, with the first
column the rownames and the first row the column names (topleft cell
should be empty; non-numeric columns are ignored).

slowgrowth-profile.txt is the name of the file containing the slowgrowth
profile data.  An example of such a file would be
Supplementary_data4.txt, or slowgrowth-profile.txt as produced by the
svd-transform.R script. The first column must contain rownames (other
non-numerical columns are ignored). There may be a header (the topleft
cell should be empty then), but there can only be one numerical column.

The transformed data is written to data-signatureremoved.txt; The degree
of presence of the slow growth profile in the input data is written to
data-signaturestrength.txt

If you find this software useful, please cite O'Duibhir et al., Mol. Syst. Biol. 2014
")
  quit(save="no", status=1)
}

if(length(args)!=2).usage()

original.data <- args[1]

data.with.slowgrowth.signature <- args[1]

slowgrowth.signature <- args[2]

## definitions of proper inner product and Euclidean norm
dot.product <- function(x,y=x)drop(crossprod(x,y))
eucl.norm <- function(x)sqrt(dot.product(x))

## the main function:
remove.signature <- function(dataset, signature) {
### general function to correct the columns of 'dataset' by getting rid
### of a component indicated by 'signature'. Typical usage would be 
### e.g.:
###
###   removal <- remove.signature(timeseries, signature=svd$u[,1])
###   timeseries.new <- removal$data
###   signature.presence.per.timepoint <- removal$strength
###
### After this operation, all the dataset columns are orthogonal to the
### signature, and their correlation to the signature is zero.
### (note: zero-correlation equals orthogonality *only* for centered
### data, which in this case is true due to the normalization)
### The function returns a list with the transformed data, and a vector
### of the degree to which the signature was present in the input data
  if(is.null(dim(dataset)))
    dataset <- as.matrix(dataset,ncol=1)

  if(is.null(rownames(dataset)))
    stop("dataset must have rownames")

  if(is.matrix(signature)) {
    if(ncol(signature)!=1)
      stop("signature must be a simple vector, or a single-column matrix")
    signature <- drop(signature)
  }
  if(is.null(names(signature)))
    stop("signature must be a named vector, or a single-column matrix with rownames")
  
  use <- intersect(rownames(dataset), names(signature))
  
  if ( length(use) == 0)
    stop("Data set and signature have no names in common")

  signature <- signature / eucl.norm(signature)

  column.factors <- dot.product(dataset[use,,drop=FALSE], signature[use])
  correction <- signature[use,drop=FALSE] %*% t(column.factors)
  return(list(data=dataset[use,,drop=FALSE] - correction, strength=column.factors))
}                                       #remove.signature

## convenience functions to read/write tab-delimited data with
## row+column names; topleft cell is empty.
read.tab <- function(file, ...)read.table(file=file, sep="\t", as.is=TRUE, quote="",
                                          header=TRUE, comment.char="", row.names=1, ...)
write.tab <- function(x, file="", ...)write.table(x, file, sep="\t", quote=FALSE, na="",
                                                  eol="\r\n",
                                                  row.names=TRUE, col.names=NA, ...)

message("Reading data from ", data.with.slowgrowth.signature," ...\n") 
data <- read.tab(file=data.with.slowgrowth.signature)
numerical.cols <- names(which(unlist(lapply(data,class)=="numeric")))
M <- as.matrix(data[,numerical.cols])
### Matrix of log2(ratio)'s. Rows: transcripts; columns: deletion strains
annot.cols <- setdiff(names(data), numerical.cols) ## columns with annotation such as commonName

sig.data <- read.tab(file=slowgrowth.signature)
numerical.cols <- names(which(unlist(lapply(sig.data,class)=="numeric")))
signature <- as.matrix(sig.data[,numerical.cols, drop=FALSE])

message("Transforming the data ...\n")
removal <- remove.signature(M, signature)

file <- "data-signatureremoved.txt"
message("Writing transformed data to ",file, " ...\n")
if(length(annot.cols)==0)  {
  write.tab(file=file, removal$data)
} else {
  ## put back the original annotations:
  transformed <- data.frame(data[rownames(removal$data),annot.cols],
                            removal$data)
  names(transformed)[1:length(annot.cols)] <- annot.cols
  write.tab(file=file, transformed)
}

file <- "data-signaturestrength.txt"
message("Writing signature presence to ",file, " ...\n")
write.tab(file=file,data.frame(signature.strength=removal$strength))

message("Done")
