# Supplementary material for: Cell cycle population effects in perturbation studies
Source: Mol Syst Biol. 2014 Jul 1;10(6):732. doi: 10.15252/msb.20145172 (PMC4265054; doi:10.15252/msb.20145172)
Supplement: Supplementary file 16 — Supplementary R Packages [file msb0010-0732-sd16.zip › code/scripts/svd-transform.R]

#!/usr/bin/env Rscript
# $Id: svd-transform.R 624 2014-06-24 12:38:44Z philip $
###
### This script performs the SVD transformation as described in
### O'Duibhir et al., Mol. Syst. Biol. 10:732 (2014); see
### http://msb.embopress.org/content/10/6/732
### The data is from Kemmeren et al. Cell. 2014 Apr 24;157(3):740-52,
### doi:10.1016/j.cell.2014.02.054
###
### It has been tested on Linux but should be trivial to adapt to Mac and Windows.
###
### On Unix, it can also work as a stand-alone script:
###
### chmod a+x svd-transform.R ## needed once to make the script executable
###
### ./svd-transform.R
###
### For removal of an existing slow growth signature from another dataset
### data set (such as was done for e.g. amino acid or phosphate
### starvation data shown in Fig. 6A and B in the publication), see the
### script 'remove.signature.R'
###
### Written by Philip Lijnzaad <p.lijnzaad@umcutrecht.nl>, december 2013
###

l <- commandArgs(); args <- l[ grep("^--", l, invert=TRUE) ][-1]
.usage <- function() {
  cat(file=stderr(), "
Usage:

    svd-transform.R data.txt

data.txt is the name of the input data file that must be transformed.
An example of such a file would be Supplementary_data3.txt.  It must be
tab-delimited, with the first row the column names (topleft cell should
be empty) and the first column the rownames (other non-numeric columns
are ignored). Transformed data is written to data-transformed.txt; the
first mode is written to data-firstmode.txt (the sum of the transformed
data and the first mode is again the original data). The slowgrowth
profile is written to slowgrowth-profile.txt

If you find this software useful, please cite O'Duibhir et al., Mol. Syst. Biol. 2014
")
  quit(save="no", status=1)
}

if(length(args)!=1).usage()

original.data <- args[1]

## convenience functions to read/write tab-delimited data with
## row+column names; topleft cell is empty.
read.tab <- function(file, ...)read.table(file=file, sep="\t", as.is=TRUE, quote="",
                                          header=TRUE, comment.char="", row.names=1, ...)
write.tab <- function(x, file="", ...)write.table(x, file, sep="\t", quote=FALSE, na="",
                                                  eol="\r\n",
                                                  row.names=TRUE, col.names=NA, ...)

message("Reading data from ", original.data," ...\n") 
data <- read.tab(file=original.data)
numerical.cols <- names(which(unlist(lapply(data,class)=="numeric")))
M <- as.matrix(data[,numerical.cols])
### Matrix of log2(ratio)'s. Rows: transcripts; columns: deletion strains
annot.cols <- setdiff(names(data), numerical.cols) ## columns with annotation such as commonName

message("Performing Singular Value Decomposition ...\n") 
svd <- svd(x=M)

M.firstmode <- as.matrix(svd$u[,1]) %*% t( svd$d[1]* svd$v[,1]  )
dimnames(M.firstmode) <- dimnames(M)

M.transformed <- M - M.firstmode

file <- "results.rda"
message("Dumping R data to ",file, " ...\n")
save(file=file, data, M, svd, M.firstmode, M.transformed)

file <- "data-transformed.txt"
message("Writing transformed data to ",file, " ...\n")
if(length(annot.cols)==0)  {
  write.tab(file=file, M.transformed)
} else {
  ## put back the original annotations:
  transformed <- data.frame(data[rownames(M.transformed),annot.cols],
                            M.transformed)
  names(transformed)[1:length(annot.cols)] <- annot.cols
  write.tab(file=file, transformed)
}

file <- "data-firstmode.txt"
message("Writing first mode of data to ",file, " ...\n")
if(length(annot.cols)==0)  {
  write.tab(file=file, M.firstmode)
} else {
  firstmode <- data.frame(data[rownames(M.firstmode),annot.cols],
                            M.firstmode)
  names(firstmode)[1:length(annot.cols)] <- annot.cols
  write.tab(file=file, firstmode)
}

## Select one profile as THE slow growth profile; use the one
## that has the biggest (largest euclidean norm) profile in the first mode:
norms <- apply(M.firstmode, 2, function(x)sqrt(drop(crossprod(x))))
slow.growth.profile <- M.firstmode[,which.max(norms)]

file <- "slowgrowth-profile.txt"
message("Writing strongest single profile to ",file, " ...\n")
if(length(annot.cols)==0) {
  write.tab(file=file,data.frame(M=slow.growth.profile))
} else {                           
  signature <- data.frame(data[names(slow.growth.profile),annot.cols],
                          M=slow.growth.profile)
  names(signature)[1:length(annot.cols)] <- annot.cols
  write.tab(file=file,signature)
}

message("Done")
